# Supplementary material for: Disparities in Perimyotis subflavus Body Mass Between Cave and Culvert Hibernacula in Georgia, USA
Source: Ecol Evol. 2024 Dec 6;14(12):e70634. doi: 10.1002/ece3.70634 (PMC11621864; doi:10.1002/ece3.70634)
Supplement: Supplementary file 1 — Data S1. [file ECE3-14-e70634-s001.zip]

Archive with 3 entries (3 files):
- Tricolored_Biometric_Analysis.R
- Tricolored_Biometric_Database.csv
- Tricolored_Biometric_Recap_loss_prop_Database.csv
