# Supplementary material for: Disparities in Perimyotis subflavus Body Mass Between Cave and Culvert Hibernacula in Georgia, USA
Source: Ecol Evol. 2024 Dec 6;14(12):e70634. doi: 10.1002/ece3.70634 (PMC11621864; doi:10.1002/ece3.70634)
Supplement: Supplementary file 1 — Data S1. [file ECE3-14-e70634-s001.zip › Tricolored_Biometric_Database.csv]

Disparities in Perimyotis subflavus body mass between cave and culvert hibernacula in Georgia, USA
Ferrall, E.A.1,2, S. Perea1, K.M. Morris2, P.E. Pattavina3, B.J. Irwin4, J. Hepinstall-Cymerman1, and S.B. Castleberry1*
1Warnell School of Forestry and Natural Resources, University of Georgia, 180 E Green Street, Athens, GA 30602, USA
2Wildlife Conservation Section, Georgia Department of Natural Resources, Highway 278 SE Social Circle, GA 30025, USA
3United States Fish and Wildlife Service, Ecological Services, 355 East Hancock Avenue Room 320, Athens, GA, 30601, USA
4U.S. Geological Survey, Georgia Cooperative Fish & Wildlife Unit, Warnell School of Forestry and Natural Resources, University of Georgia, Athens, GA 30602, USA.
site_num	site	date	type	timing	length_m	Latitude	Longitide	utmN	roost	species	age	sex	repro_status	mass	FA	Pd_area	Pd_known	vis_WNS	bat_temp	WDI	band_num	band_type	year
24	Statesboro Occupied Site Pair	12/3/2020	Culvert	Early		32.238912	-81.677041	3567118.137	HC	PESU	A	F	NR	6.32	35.67	Pd_neg		No	14.9	0	GA2053	New	2021
27	Savannah Culvert	12/2/2020	Culvert	Early		31.869735	-81.334284	3526044.971	WH	PESU	A	F	NR	7	34	Pd_neg		No		0	GA0564	New	2021
27	Savannah Culvert	12/2/2020	Culvert	Early		31.869735	-81.334284	3526044.971	WH	PESU	A	F	NR	7	35	Pd_neg		No		0	GA0566	New	2021
27	Savannah Culvert	12/2/2020	Culvert	Early		31.869735	-81.334284	3526044.971	WH	PESU	A	F	NR	6	33	Pd_neg		No		0	GA0568	New	2021
27	Savannah Culvert	12/2/2020	Culvert	Early		31.869735	-81.334284	3526044.971		PESU	A	F	NR	7.5	36	Pd_neg		No		0	GA0569	New	2021
27	Savannah Culvert	12/2/2020	Culvert	Early		31.869735	-81.334284	3526044.971		PESU	A	F	NR	9.5	35	Pd_neg		No		0	GA0570	New	2021
27	Savannah Culvert	12/2/2020	Culvert	Early		31.869735	-81.334284	3526044.971		PESU	A	F	NR	7	33	Pd_neg		No		0	GA0571	New	2021
27	Savannah Culvert	12/2/2020	Culvert	Early		31.869735	-81.334284	3526044.971		PESU	A	F	NR	6.5	33	Pd_neg		No		0	GA0572	New	2021
27	Savannah Culvert	12/2/2020	Culvert	Early		31.869735	-81.334284	3526044.971		PESU	A	F	NR	6.5	34	Pd_neg		No		0	GA0574	New	2021
27	Savannah Culvert	3/4/2021	Culvert	Late		31.869735	-81.334284	3526044.971	WH	PESU	A	F	NR	4.99	33.99	Pd_neg		No	12	0	GA0564	Recap	2021
27	Savannah Culvert	3/4/2021	Culvert	Late		31.869735	-81.334284	3526044.971	WH	PESU	A	F	NR	5.17	33.14	Pd_neg		No	11.5	0	GA2305	New	2021
27	Savannah Culvert	3/4/2021	Culvert	Late		31.869735	-81.334284	3526044.971	WH	PESU	A	F	NR	5.07	33.44	Pd_neg		No	11.5	0	GA2306	New	2021
27	Savannah Culvert	3/4/2021	Culvert	Late		31.869735	-81.334284	3526044.971	WH	PESU	A	F	NR	5.3	34.37	Pd_neg		No	11.5	0	GA2307	New	2021
27	Savannah Culvert	3/4/2021	Culvert	Late		31.869735	-81.334284	3526044.971	WH	PESU	A	F	NR	5.32	36.41	Pd_neg		No	9.9	0	GA2309	New	2021
27	Savannah Culvert	3/4/2021	Culvert	Late		31.869735	-81.334284	3526044.971	WH	PESU	A	F	NR	5.36	33.37	Pd_neg		No	9.9	0	GA2310	New	2021
27	Savannah Culvert	3/4/2021	Culvert	Late		31.869735	-81.334284	3526044.971	WH	PESU	A	F	NR	4.57	34.05	Pd_neg		No	9.9	0	GA2311	New	2021
27	Savannah Culvert	12/3/2021	Culvert	Early		31.869735	-81.334284	3526044.971	WH	PESU	A	F	NR	6.89	34.24	Pd_neg		No	11	0	GA2309	Recap	2022
27	Savannah Culvert	12/3/2021	Culvert	Early		31.869735	-81.334284	3526044.971	WH	PESU	A	F	NR	6.79	35.24	Pd_neg		No	19	0	GA2334	New	2022
27	Savannah Culvert	12/3/2021	Culvert	Early		31.869735	-81.334284	3526044.971	WH	PESU	A	F	NR	6.54	34.57	Pd_neg		No	11	0	GA2335	New	2022
27	Savannah Culvert	12/3/2021	Culvert	Early		31.869735	-81.334284	3526044.971	WH	PESU	A	F	NR	6.11	35.72	Pd_neg		No	11.6	0	GA2336	New	2022
27	Savannah Culvert	12/3/2021	Culvert	Early		31.869735	-81.334284	3526044.971	WH	PESU	A	F	NR	6.65	34.68	Pd_neg		No	11	0P	GA2337	New	2022
27	Savannah Culvert	12/3/2021	Culvert	Early		31.869735	-81.334284	3526044.971	WH	PESU	A	F	NR	6.86	34.58	Pd_neg		No	11.6	0	GA2338	New	2022
27	Savannah Culvert	3/15/2022	Culvert	Late		31.869735	-81.334284	3526044.971	WH	PESU	A	F	NR	5.96	34.23	Pd_neg		No	15.7	0	GA0564	Recap	2022
27	Savannah Culvert	3/15/2022	Culvert	Late		31.869735	-81.334284	3526044.971	WH	PESU	A	F	NR	5.86	35.53	Pd_neg		No	15.8	0P		New	2022
27	Savannah Culvert	3/15/2022	Culvert	Late		31.869735	-81.334284	3526044.971	WH	PESU	A	F	NR	5.29	36.6	Pd_neg		No	18.4	0		New	2022
32		1/16/2018	Culvert	Mid		31.22859	-81.49754	3455041.9		PESU	A	F	NR	6.5		Pd_neg	Pd_neg	No		0	GA0973	New	2018
42		12/2/2020	Culvert	Early		31.35215	-81.61068	3468790.457	WH	PESU	A	F	NR	6.5	34	Pd_neg		No		0	GA0561	New	2021
42		12/2/2020	Culvert	Early		31.35215	-81.61068	3468790.457	WH	PESU	A	F	NR	6.5	35	Pd_neg		No	7.3	0P	GA0562	New	2021
42	Brunswick Culvert	12/4/2021	Culvert	Early		31.35215	-81.61068	3468790.457	WH	PESU	A	F	NR	6.19	34.86	Pd_neg		No	11.8	0	GA2339	New	2022
94		3/9/2018	Culvert	Late		33.39941	-82.67279	3696816.576	WH	PESU	A	F	NR	5.5	34	Pd_neg	Pd_neg	No		1	GA0968	New	2018
104		3/12/2018	Culvert	Late		32.75386	-83.1617	3626067.197	WH	PESU	A	F	NR	6.5		Pd_neg	Pd_neg	No		0	GA0988	New	2018
115	Little River Culvert	11/13/2019	Culvert	Early		33.61134	-83.70878	3722352.835	SW	PESU	A	F	NR	7	34	Pd_neg	Pd_neg	No		0	GA0699	New	2020
115	Little River Culvert	11/26/2019	Culvert	Early		33.61134	-83.70878	3722352.835	HC	PESU	A	F	NR	6	33	Pd_neg	Pd_neg	No		0	GA0675	New	2020
115	Little River Culvert	11/26/2019	Culvert	Early		33.61134	-83.70878	3722352.835	SW	PESU	A	F	NR	6.5	34	Pd_neg	Pd_neg	No		0	GA0680	New	2020
115	Little River Culvert	11/26/2019	Culvert	Early		33.61134	-83.70878	3722352.835	SW	PESU	A	F	NR	6.5	34	Pd_neg	Pd_neg	No		0	GA0684	New	2020
115	Little River Culvert	3/3/2020	Culvert	Late		33.61134	-83.70878	3722352.835		PESU	A	F	NR	5	32	Pd_neg	Pd_neg	No		0P	GA0634	New	2020
115	Little River Culvert	3/3/2020	Culvert	Late		33.61134	-83.70878	3722352.835		PESU	A	F	NR	5.5	34	Pd_neg	Pd_neg	No		1	GA0636	New	2020
115	Little River Culvert	3/3/2020	Culvert	Late		33.61134	-83.70878	3722352.835		PESU	A	F	NR	5	34	Pd_neg	Pd_neg	No		0	GA0680	Recap	2020
358	Scuffle Creek Culvert	2/10/2021	Culvert	Late		32.630035	-83.383176	3612781.208	SW	PESU	A	F	NR	5.41	33.41	Pd_neg	Pd_neg	No	12.8	0	GA2241	New	2021
358	Scuffle Creek Culvert	2/10/2021	Culvert	Late		32.630035	-83.383176	3612781.208	HC	PESU	A	F	NR	7.05	36.04	Pd_neg	Pd_neg	No	12.4	0	GA2258	New	2021
365		1/20/2021	Culvert	Mid		32.43283	-82.638921	3589594.661	HC	PESU	A	F	NR	5.63	33.81	Pd_neg		No	13.9	0	GA2078	New	2021
368	Reedy Creek Trib Culvert	2/9/2021	Culvert	Late		32.43428	-82.50075	3589564.47	O: WH in side pipe	PESU	A	F	NR	6.4	33.77	Pd_neg		No	11.7	0	GA2221	New	2021
368	Reedy Creek Trib Culvert	2/9/2021	Culvert	Late		32.43428	-82.50075	3589564.47	HC	PESU	A	F	NR	6.25	34.33	Pd_neg		No	10.2	0	GA2222	New	2021
368	Reedy Creek Trib Culvert	2/9/2021	Culvert	Late		32.43428	-82.50075	3589564.47	SW	PESU	A	F	NR	5.29	34.73	Pd_neg		No	11.6	0	GA2225	New	2021
368	Reedy Creek Trib Culvert	2/9/2021	Culvert	Late		32.43428	-82.50075	3589564.47	CK	PESU	A	F	NR	7.13	35.28	Pd_neg		No	12.6	0	GA2227	New	2021
368	Reedy Creek Trib Culvert	2/9/2021	Culvert	Late		32.43428	-82.50075	3589564.47	HC	PESU	A	F	NR	6.63	33.87	Pd_neg		No	12.5	0	GA2228	New	2021
368	Reedy Creek Trib Culvert	2/9/2021	Culvert	Late		32.43428	-82.50075	3589564.47	HC	PESU	A	F	NR	6.44	33.97	Pd_neg		No	11.7	0	GA2230	New	2021
368	Reedy Creek Trib Culvert	2/9/2021	Culvert	Late		32.43428	-82.50075	3589564.47	SW	PESU	A	F	NR	6.59	33.44	Pd_neg		No	12.3	0	GA2231	New	2021
368	Reedy Creek Trib Culvert	2/9/2021	Culvert	Late		32.43428	-82.50075	3589564.47	HC	PESU	A	F	NR	6.47	33.78	Pd_neg		No	13.3	0	GA2232	New	2021
368	Reedy Creek Trib Culvert	2/9/2021	Culvert	Late		32.43428	-82.50075	3589564.47	HC	PESU	A	F	NR	5.64	35.33	Pd_neg		No	12.6	0	GA2233	New	2021
368	Reedy Creek Trib Culvert	2/9/2021	Culvert	Late		32.43428	-82.50075	3589564.47	HC	PESU	A	F	NR	5.53	33.15	Pd_neg		No	12.4	0	GA2234	New	2021
368	Reedy Creek Trib Culvert	2/9/2021	Culvert	Late		32.43428	-82.50075	3589564.47	HC	PESU	A	F	NR	6.39	35.15	Pd_neg		No	10.8	0	GA2236	New	2021
368	Reedy Creek Trib Culvert	2/9/2021	Culvert	Late		32.43428	-82.50075	3589564.47	SW	PESU	A	F	NR	5.3	32.86	Pd_neg		No	11.5	0	GA2237	New	2021
370		1/21/2021	Culvert	Mid		32.382494	-82.224369	3583491.958	WH	PESU	A	F	NR	6.4	36.1	Pd_neg		No	8.8	0	GA2079	New	2021
372	Emanuel County Creek Culvert	2/9/2021	Culvert	Late		32.407955	-82.330166	3586433.465	HC	PESU	A	F	NR	6.19	32.86	Pd_neg		No	11.8	0	GA2200	New	2021
372	Emanuel County Creek Culvert	2/9/2021	Culvert	Late		32.407955	-82.330166	3586433.465	SW	PESU	A	F	NR	6.39	34.85	Pd_neg		No	10.5	0	GA2201	New	2021
372	Emanuel County Creek Culvert	2/9/2021	Culvert	Late		32.407955	-82.330166	3586433.465	HC	PESU	A	F	NR	5.47	32.77	Pd_neg		No	10.5	0	GA2207	New	2021
372	Emanuel County Creek Culvert	2/9/2021	Culvert	Late		32.407955	-82.330166	3586433.465	HC	PESU	A	F	NR	5.92	34.82	Pd_neg		No	11.6	0	GA2211	New	2021
372	Emanuel County Creek Culvert	12/1/2021	Culvert	Early		32.407955	-82.330166	3586433.465	HC	PESU	A	F	NR	6.78	34.5	Pd_neg		No	12.1	0	GA2201	Recap	2022
372	Emanuel County Creek Culvert	12/1/2021	Culvert	Early		32.407955	-82.330166	3586433.465	HC	PESU	A	F	NR	8.56	35.5	Pd_neg		No	11.3	0	GA2326	New	2022
372	Emanuel County Creek Culvert	12/1/2021	Culvert	Early		32.407955	-82.330166	3586433.465	WH	PESU	A	F	NR	6.45	33.5	Pd_neg		No	7.4	0	GA2330	New	2022
372	Emanuel County Creek Culvert	3/16/2022	Culvert	Late		32.407955	-82.330166	3586433.465	HC	PESU	A	F	NR	5.68	32.5	Pd_neg		No	17.2	0	GA2201	Recap	2022
372	Emanuel County Creek Culvert	3/16/2022	Culvert	Late		32.407955	-82.330166	3586433.465	HC	PESU	A	F	NR	6.14	34.5	Pd_neg		No	16.5	0	GA2491	New	2022
372	Emanuel County Creek Culvert	3/16/2022	Culvert	Late		32.407955	-82.330166	3586433.465	WH	PESU	A	F	NR	5.39	33	Pd_neg		No	15.5	0	GA2494	New	2022
372	Emanuel County Creek Culvert	3/16/2022	Culvert	Late		32.407955	-82.330166	3586433.465	WH	PESU	A	F	NR	5.48	33.5	Pd_neg		No	16.6	0	GA2500	New	2022
385	Harris Little Creek Culvert	2/4/2021	Culvert	Late		32.74272	-85.01847	3629914.937	CK	PESU	A	F	NR	6.51	34.32	Pd_neg	Pd_neg	No	8	0	GA2180	New	2021
385	Harris Little Creek Culvert	2/4/2021	Culvert	Late		32.74272	-85.01847	3629914.937	HC	PESU	A	F	NR	6.75	34.89	Pd_neg	Pd_neg	No	8.1	0	GA2181	New	2021
385	Harris Little Creek Culvert	2/4/2021	Culvert	Late		32.74272	-85.01847	3629914.937	SW	PESU	A	F	NR	5.61	33.79	Pd_neg	Pd_neg	No	8.1	0	GA2182	New	2021
385	Harris Little Creek Culvert	2/4/2021	Culvert	Late		32.74272	-85.01847	3629914.937	HC	PESU	A	F	NR	5.45	33.45	Pd_neg	Pd_neg	No	8.1	0	GA2191	New	2021
385	Harris Little Creek Culvert	2/4/2021	Culvert	Late		32.74272	-85.01847	3629914.937	SW	PESU	A	F	NR	5.1	34.46	Pd_neg	Pd_neg	No	8.3	0	GA2193	New	2021
385	Harris Little Creek Culvert	2/4/2021	Culvert	Late		32.74272	-85.01847	3629914.937	SW	PESU	A	F	NR	5.92	33.17	Pd_neg	Pd_neg	No	9.1	0	GA2195	New	2021
385	Harris Little Creek Culvert	2/4/2021	Culvert	Late		32.74272	-85.01847	3629914.937	HC	PESU	A	F	NR	6.08	32.71	Pd_neg	Pd_neg	No	9.6	0	GA2197	New	2021
27	Savannah Culvert	12/2/2020	Culvert	Early		31.869735	-81.334284	3526044.971		PESU	A	M	NR	6	34	Pd_neg		No		0	GA0565	New	2021
27	Savannah Culvert	12/2/2020	Culvert	Early		31.869735	-81.334284	3526044.971	WH	PESU	A	M	NR	7	35	Pd_neg		No		0	GA0567	New	2021
27	Savannah Culvert	12/2/2020	Culvert	Early		31.869735	-81.334284	3526044.971		PESU	A	M	NR	8	33	Pd_neg		No		0	GA0573	New	2021
27	Savannah Culvert	12/2/2020	Culvert	Early		31.869735	-81.334284	3526044.971		PESU	A	M	NR	6	32	Pd_neg		No		0	GA0575	New	2021
27	Savannah Culvert	3/4/2021	Culvert	Late		31.869735	-81.334284	3526044.971	WH	PESU	A	M	NR	4.95	33.54	Pd_neg		No	13.7	0	GA0567	Recap	2021
27	Savannah Culvert	3/4/2021	Culvert	Late		31.869735	-81.334284	3526044.971	SW	PESU	A	M	S/TD	4.94	32.79	Pd_neg		No	13.6	0	GA2308	New	2021
27	Savannah Culvert	12/3/2021	Culvert	Early		31.869735	-81.334284	3526044.971	HC	PESU	A	M	NR	6.17	32.67	Pd_neg		No	20.3	0	GA0567	Recap	2022
27	Savannah Culvert	12/3/2021	Culvert	Early		31.869735	-81.334284	3526044.971	WH	PESU	A	M	NR	5.54	32.77	Pd_neg		No	19	0P	GA0575	Recap	2022
27	Savannah Culvert	12/3/2021	Culvert	Early		31.869735	-81.334284	3526044.971	O: Wood	PESU	A	M	NR	5.37	31.35	Pd_neg		No	17	0	GA2308	Recap	2022
27	Savannah Culvert	3/15/2022	Culvert	Late		31.869735	-81.334284	3526044.971	CK	PESU	A	M	NR	4.92	33.36	Pd_neg		No	18.2	0P	GA0567	Recap	2022
27	Savannah Culvert	3/15/2022	Culvert	Late		31.869735	-81.334284	3526044.971	WH	PESU	A	M	NR	4.66	33.06	Pd_neg		No	16.5	0	GA2308	Recap	2022
42		1/17/2018	Culvert	Mid		31.35215	-81.61068	3468790.457		PESU	A	M	NR	4.5	34	Pd_neg	Pd_neg	No	11.2	0	GA0981	New	2018
42		12/2/2020	Culvert	Early		31.35215	-81.61068	3468790.457	SW	PESU	A	M	NR	6	34	Pd_neg		No	13.1	0	GA0563	New	2021
42	Brunswick Occupied Site Pair	3/4/2021	Culvert	Late		31.35215	-81.61068	3468790.457	SW	PESU	A	M	NR	4.66	31.36	Pd_neg		No	16.8	0	GA2312	New	2021
42	Brunswick Culvert	3/15/2022	Culvert	Late		31.35215	-81.61068	3468790.457	CK	PESU	A	M	NR	5.63	33.92	Pd_neg		No	17.4	0	GA0981	Recap	2022
82		1/24/2019	Culvert	Mid		31.27667	-83.47421	3462905.408	CK	PESU	A	M	NR	9.5	39	Pd_neg		No		0	GA0616	New	2019
90	I-75 Occupied Valdosta Site Pair	12/28/2020	Culvert	Early		30.91275	-83.364101	3422327.222	CK	PESU	A	M	NR	5.67	33.96	Pd_neg		No	12.5	0	GA2068	New	2021
90	I-75 Occupied Valdosta Site Pair	12/28/2020	Culvert	Early		30.91275	-83.364101	3422327.222	SW	PESU	A	M	NR	5.34	33.15	Pd_neg		No	13.3	0P	GA2069	New	2021
97		3/9/2018	Culvert	Late		33.490958	-82.267973	3706435.311		PESU	A	M				Pd_neg	Pd_neg						2018
115	Little River Culvert	11/13/2019	Culvert	Early		33.61134	-83.70878	3722352.835	SW	PESU	A	M	NR	6	35	Pd_neg	Pd_neg	No		0	GA0698	New	2020
115	Little River Culvert	11/13/2019	Culvert	Early		33.61134	-83.70878	3722352.835	SW	PESU	A	M	NR	7	34	Pd_neg	Pd_neg	No		0	GA0700	New	2020
115	Little River Culvert	11/26/2019	Culvert	Early		33.61134	-83.70878	3722352.835	SW	PESU	A	M	NR	5	33	Pd_neg	Pd_neg	No		0	GA0513	Recap	2020
115	Little River Culvert	11/26/2019	Culvert	Early		33.61134	-83.70878	3722352.835	SW	PESU	A	M	NR	6.5	33	Pd_neg	Pd_neg	No		0	GA0673	New	2020
115	Little River Culvert	11/26/2019	Culvert	Early		33.61134	-83.70878	3722352.835	HC	PESU	A	M	NR	5	34	Pd_neg	Pd_neg	No		0	GA0674	New	2020
115	Little River Culvert	11/26/2019	Culvert	Early		33.61134	-83.70878	3722352.835	HC	PESU	A	M	NR	5.5	32	Pd_neg	Pd_neg	No		0	GA0676	New	2020
115	Little River Culvert	11/26/2019	Culvert	Early		33.61134	-83.70878	3722352.835	SW	PESU	A	M	NR	6	34	Pd_neg	Pd_neg	No		0	GA0677	New	2020
115	Little River Culvert	11/26/2019	Culvert	Early		33.61134	-83.70878	3722352.835	SW	PESU	A	M	NR	5	33	Pd_neg	Pd_neg	No		0	GA0678	New	2020
115	Little River Culvert	11/26/2019	Culvert	Early		33.61134	-83.70878	3722352.835	SW	PESU	A	M	NR	6	34	Pd_neg	Pd_neg	No		0	GA0679	New	2020
115	Little River Culvert	11/26/2019	Culvert	Early		33.61134	-83.70878	3722352.835	SW	PESU	A	M	NR	5.5	35	Pd_neg	Pd_neg	No		0	GA0681	New	2020
115	Little River Culvert	11/26/2019	Culvert	Early		33.61134	-83.70878	3722352.835	SW	PESU	A	M	NR	6	34	Pd_neg	Pd_neg	No		0	GA0682	New	2020
115	Little River Culvert	11/26/2019	Culvert	Early		33.61134	-83.70878	3722352.835	SW	PESU	A	M	NR	6	35	Pd_neg	Pd_neg	No		0	GA0683	New	2020
115	Little River Culvert	3/3/2020	Culvert	Late		33.61134	-83.70878	3722352.835		PESU	A	M	NR	4.5	33	Pd_neg	Pd_neg	No		0	GA0513	Recap	2020
115	Little River Culvert	3/3/2020	Culvert	Late		33.61134	-83.70878	3722352.835		PESU	A	M	NR	5	33	Pd_neg	Pd_neg	No		0P	GA0628	New	2020
115	Little River Culvert	3/3/2020	Culvert	Late		33.61134	-83.70878	3722352.835		PESU	A	M	NR	4	32	Pd_neg	Pd_neg	No		0	GA0629	New	2020
115	Little River Culvert	3/3/2020	Culvert	Late		33.61134	-83.70878	3722352.835		PESU	A	M	NR	4.5	33	Pd_neg	Pd_neg	No		0	GA0630	New	2020
115	Little River Culvert	3/3/2020	Culvert	Late		33.61134	-83.70878	3722352.835		PESU	A	M	NR	5	33	Pd_neg	Pd_neg	No		0	GA0631	New	2020
115	Little River Culvert	3/3/2020	Culvert	Late		33.61134	-83.70878	3722352.835		PESU	A	M	NR	4.5	34	Pd_neg	Pd_neg	No		0	GA0632	New	2020
115	Little River Culvert	3/3/2020	Culvert	Late		33.61134	-83.70878	3722352.835		PESU	A	M	NR	5	32	Pd_neg	Pd_neg	No		0	GA0633	New	2020
115	Little River Culvert	3/3/2020	Culvert	Late		33.61134	-83.70878	3722352.835		PESU	A	M	NR	4.5	33	Pd_neg	Pd_neg	No		0P	GA0635	New	2020
115	Little River Culvert	3/3/2020	Culvert	Late		33.61134	-83.70878	3722352.835		PESU	A	M	NR	4.5	32	Pd_neg	Pd_neg	No		0	GA0637	New	2020
115	Little River Culvert	3/3/2020	Culvert	Late		33.61134	-83.70878	3722352.835		PESU	A	M	NR	4.5	32	Pd_neg	Pd_neg	No		0	GA0676	Recap	2020
115	Little River Culvert	3/3/2020	Culvert	Late		33.61134	-83.70878	3722352.835		PESU	A	M	NR	4.5	32	Pd_neg	Pd_neg	No		0P	GA0677	Recap	2020
115	Little River Culvert	3/3/2020	Culvert	Late		33.61134	-83.70878	3722352.835		PESU	A	M	NR	5	34	Pd_neg	Pd_neg	No		0	GA0679	Recap	2020
115	Little River Culvert	3/3/2020	Culvert	Late		33.61134	-83.70878	3722352.835		PESU	A	M	NR	4.5	34	Pd_neg	Pd_neg	No		0	GA0681	Recap	2020
115	Little River Culvert	3/3/2020	Culvert	Late		33.61134	-83.70878	3722352.835		PESU	A	M	NR	5	34	Pd_neg	Pd_neg	No		0	GA0698	Recap	2020
358	Scuffle Creek Culvert	2/10/2021	Culvert	Late		32.630035	-83.383176	3612781.208	CK	PESU	A	M	NR	4.66	33.51	Pd_neg	Pd_neg	No	13.9	0	GA2242	New	2021
358	Scuffle Creek Culvert	2/10/2021	Culvert	Late		32.630035	-83.383176	3612781.208	SW	PESU	A	M	NR	4.81	34	Pd_neg	Pd_neg	No	14.4	0	GA2243	New	2021
358	Scuffle Creek Culvert	2/10/2021	Culvert	Late		32.630035	-83.383176	3612781.208	HC	PESU	A	M	NR	5.08	33.22	Pd_neg	Pd_neg	No	13.2	0	GA2244	New	2021
358	Scuffle Creek Culvert	2/10/2021	Culvert	Late		32.630035	-83.383176	3612781.208	CK	PESU	A	M	NR	4.81	33.84	Pd_neg	Pd_neg	No	14.4	0	GA2245	New	2021
358	Scuffle Creek Culvert	2/10/2021	Culvert	Late		32.630035	-83.383176	3612781.208	CK	PESU	A	M	NR	4.39	33	Pd_neg	Pd_neg	No	14.4	0	GA2246	New	2021
358	Scuffle Creek Culvert	2/10/2021	Culvert	Late		32.630035	-83.383176	3612781.208	CK	PESU	A	M	NR	4.99	33.26	Pd_neg	Pd_neg	No	13.9	0	GA2247	New	2021
358	Scuffle Creek Culvert	2/10/2021	Culvert	Late		32.630035	-83.383176	3612781.208	HC	PESU	A	M	NR	4.3	32.05	Pd_neg	Pd_neg	No	13.1	0	GA2248	New	2021
358	Scuffle Creek Culvert	2/10/2021	Culvert	Late		32.630035	-83.383176	3612781.208	HC	PESU	A	M	NR	4.66	33.69	Pd_neg	Pd_neg	No	13.6	0	GA2249	New	2021
358	Scuffle Creek Culvert	2/10/2021	Culvert	Late		32.630035	-83.383176	3612781.208	SW	PESU	A	M	NR	5.29	34.82	Pd_neg	Pd_neg	No	13.5	0	GA2250	New	2021
358	Scuffle Creek Culvert	2/10/2021	Culvert	Late		32.630035	-83.383176	3612781.208	CK	PESU	A	M	NR	5.07	34.41	Pd_neg	Pd_neg	No	13	0	GA2251	New	2021
358	Scuffle Creek Culvert	2/10/2021	Culvert	Late		32.630035	-83.383176	3612781.208	HC	PESU	A	M	NR	4.73	32.8	Pd_neg	Pd_neg	No	13.6	0	GA2252	New	2021
358	Scuffle Creek Culvert	2/10/2021	Culvert	Late		32.630035	-83.383176	3612781.208	CK	PESU	A	M	NR	4.39	31.94	Pd_neg	Pd_neg	No	13.1	0	GA2253	New	2021
358	Scuffle Creek Culvert	2/10/2021	Culvert	Late		32.630035	-83.383176	3612781.208	CK	PESU	A	M	NR	4.61	33.92	Pd_neg	Pd_neg	No	13.1	0	GA2254	New	2021
358	Scuffle Creek Culvert	2/10/2021	Culvert	Late		32.630035	-83.383176	3612781.208	CK	PESU	A	M	NR	4.54	35.07	Pd_neg	Pd_neg	No	12.9	0	GA2255	New	2021
358	Scuffle Creek Culvert	2/10/2021	Culvert	Late		32.630035	-83.383176	3612781.208	SW	PESU	A	M	NR	5.33	35.22	Pd_neg	Pd_neg	No	13.4	0	GA2256	New	2021
358	Scuffle Creek Culvert	2/10/2021	Culvert	Late		32.630035	-83.383176	3612781.208	HC	PESU	A	M	NR	4.65	32.19	Pd_neg	Pd_neg	No	13.1	0	GA2257	New	2021
358	Scuffle Creek Culvert	2/10/2021	Culvert	Late		32.630035	-83.383176	3612781.208	HC	PESU	A	M	NR	5.08	33.59	Pd_neg	Pd_neg	No	13	0	GA2259	New	2021
358	Scuffle Creek Culvert	2/10/2021	Culvert	Late		32.630035	-83.383176	3612781.208	CK	PESU	A	M	NR	5.37	34.88	Pd_neg	Pd_neg	No	13	0	GA2260	New	2021
365		1/20/2021	Culvert	Mid		32.43283	-82.638921	3589594.661	HC	PESU	A	M	NR	5.48	33.11	Pd_neg		No	13.4	0	GA2077	New	2021
368	Reedy Creek Trib Culvert	2/9/2021	Culvert	Late		32.43428	-82.50075	3589564.47	SW	PESU	A	M	NR	4.64	33.09	Pd_neg		No	10.2	0	GA2219	New	2021
368	Reedy Creek Trib Culvert	2/9/2021	Culvert	Late		32.43428	-82.50075	3589564.47	SW	PESU	A	M	NR	5.09	33.49	Pd_neg		No	10.6	0	GA2220	New	2021
368	Reedy Creek Trib Culvert	2/9/2021	Culvert	Late		32.43428	-82.50075	3589564.47	SW	PESU	A	M	NR	4.41	32.65	Pd_neg		No	12	0	GA2223	New	2021
368	Reedy Creek Trib Culvert	2/9/2021	Culvert	Late		32.43428	-82.50075	3589564.47	HC	PESU	A	M	S/TD	4.65	33.97	Pd_neg		No	13.9	0	GA2224	New	2021
368	Reedy Creek Trib Culvert	2/9/2021	Culvert	Late		32.43428	-82.50075	3589564.47	SW	PESU	A	M	NR	4.64	33.58	Pd_neg		No	13	0	GA2226	New	2021
368	Reedy Creek Trib Culvert	2/9/2021	Culvert	Late		32.43428	-82.50075	3589564.47	HC	PESU	A	M	NR	5.16	33.82	Pd_neg		No	11.7	0	GA2229	New	2021
368	Reedy Creek Trib Culvert	2/9/2021	Culvert	Late		32.43428	-82.50075	3589564.47	HC	PESU	A	M	NR	4.92	33.08	Pd_neg		No	11.4	0	GA2235	New	2021
368	Reedy Creek Trib Culvert	2/9/2021	Culvert	Late		32.43428	-82.50075	3589564.47	CK	PESU	A	M	NR	5.6	33.66	Pd_neg		No	12.2	0	GA2238	New	2021
368	Reedy Creek Trib Culvert	2/9/2021	Culvert	Late		32.43428	-82.50075	3589564.47	SW	PESU	A	M	NR	4.4	32.1	Pd_neg		No	12.2	0	GA2239	New	2021
368	Reedy Creek Trib Culvert	2/9/2021	Culvert	Late		32.43428	-82.50075	3589564.47	SW	PESU	A	M	NR	4.64	34.26	Pd_neg		No	11.5	0	GA2240	New	2021
370		1/21/2021	Culvert	Mid		32.382494	-82.224369	3583491.958	CK	PESU	A	M	NR	4.99	34.06	Pd_neg		No	12.2	0	GA2080	New	2021
372	Emanuel County Creek Culvert	2/9/2021	Culvert	Late		32.407955	-82.330166	3586433.465	HC	PESU	A	M	NR	5.29	34.91	Pd_neg		No	11.3	0	GA2199	New	2021
372	Emanuel County Creek Culvert	2/9/2021	Culvert	Late		32.407955	-82.330166	3586433.465	CK	PESU	A	M	NR	4.17	31.94	Pd_neg		No	11.5	0	GA2202	New	2021
372	Emanuel County Creek Culvert	2/9/2021	Culvert	Late		32.407955	-82.330166	3586433.465	SW	PESU	A	M	NR	4.82	33.92	Pd_neg		No	10.1	0	GA2203	New	2021
372	Emanuel County Creek Culvert	2/9/2021	Culvert	Late		32.407955	-82.330166	3586433.465	SW	PESU	A	M	NR	5.16	33.71	Pd_neg		No	10.3	0	GA2204	New	2021
372	Emanuel County Creek Culvert	2/9/2021	Culvert	Late		32.407955	-82.330166	3586433.465	SW	PESU	A	M	NR	4.99	35.26	Pd_neg		No	10.3	0	GA2205	New	2021
372	Emanuel County Creek Culvert	2/9/2021	Culvert	Late		32.407955	-82.330166	3586433.465	HC	PESU	A	M	NR	4.53	33.69	Pd_neg		No	11	0	GA2206	New	2021
372	Emanuel County Creek Culvert	2/9/2021	Culvert	Late		32.407955	-82.330166	3586433.465	SW	PESU	A	M	NR	5	33.01	Pd_neg		No	10.8	0	GA2208	New	2021
372	Emanuel County Creek Culvert	2/9/2021	Culvert	Late		32.407955	-82.330166	3586433.465	SW	PESU	A	M	NR	5.24	33.04	Pd_neg		No	11.8	0	GA2209	New	2021
372	Emanuel County Creek Culvert	2/9/2021	Culvert	Late		32.407955	-82.330166	3586433.465	HC	PESU	A	M	NR	5.17	32.46	Pd_neg		No	12.9	0	GA2210	New	2021
372	Emanuel County Creek Culvert	2/9/2021	Culvert	Late		32.407955	-82.330166	3586433.465	HC	PESU	A	M	NR	5.01	34.51	Pd_neg		No	11.6	0	GA2212	New	2021
372	Emanuel County Creek Culvert	2/9/2021	Culvert	Late		32.407955	-82.330166	3586433.465	CK	PESU	A	M	NR	4.94	34.28	Pd_neg		No	10.7	0	GA2213	New	2021
372	Emanuel County Creek Culvert	2/9/2021	Culvert	Late		32.407955	-82.330166	3586433.465	SW	PESU	A	M	NR	4.63	32.34	Pd_neg		No	11.3	0	GA2214	New	2021
372	Emanuel County Creek Culvert	2/9/2021	Culvert	Late		32.407955	-82.330166	3586433.465	HC	PESU	A	M	NR	5.06	34.76	Pd_neg		No	11.8	0	GA2215	New	2021
372	Emanuel County Creek Culvert	2/9/2021	Culvert	Late		32.407955	-82.330166	3586433.465	SW	PESU	A	M	NR	4.49	35.08	Pd_neg		No	11.7	0	GA2216	New	2021
372	Emanuel County Creek Culvert	2/9/2021	Culvert	Late		32.407955	-82.330166	3586433.465	SW	PESU	A	M	NR	4.65	33.31	Pd_neg		No	11.3	0	GA2217	New	2021
372	Emanuel County Creek Culvert	2/9/2021	Culvert	Late		32.407955	-82.330166	3586433.465	SW	PESU	A	M	NR	4.07	32.12	Pd_neg		No	12.3	0	GA2218	New	2021
372	Emanuel County Creek Culvert	12/1/2021	Culvert	Early		32.407955	-82.330166	3586433.465	HC	PESU	A	M	S/TD	6.09	34.5	Pd_neg		No	11	0	GA2199	Recap	2022
372	Emanuel County Creek Culvert	12/1/2021	Culvert	Early		32.407955	-82.330166	3586433.465	SW	PESU	A	M	NR	6.14	34.5	Pd_neg		No	9.4	0P	GA2203	Recap	2022
372	Emanuel County Creek Culvert	12/1/2021	Culvert	Early		32.407955	-82.330166	3586433.465	SW	PESU	A	M	NR	6.4	34	Pd_neg		No	11.4	0	GA2204	Recap	2022
372	Emanuel County Creek Culvert	12/1/2021	Culvert	Early		32.407955	-82.330166	3586433.465	WH	PESU	A	M	NR	5.35	33	Pd_neg		No	7.4	0	GA2206	Recap	2022
372	Emanuel County Creek Culvert	12/1/2021	Culvert	Early		32.407955	-82.330166	3586433.465	SW	PESU	A	M	NR	6.2	33.5	Pd_neg		No	10	0	GA2209	Recap	2022
372	Emanuel County Creek Culvert	12/1/2021	Culvert	Early		32.407955	-82.330166	3586433.465	SW	PESU	A	M	NR	6.05	32.5	Pd_neg		No	11.4	0	GA2210	Recap	2022
372	Emanuel County Creek Culvert	12/1/2021	Culvert	Early		32.407955	-82.330166	3586433.465	HC	PESU	A	M	NR	5.71	34.5	Pd_neg		No	9.8	0	GA2212	Recap	2022
372	Emanuel County Creek Culvert	12/1/2021	Culvert	Early		32.407955	-82.330166	3586433.465	SW	PESU	A	M	NR	5.28	32	Pd_neg		No	10.9	0	GA2218	Recap	2022
372	Emanuel County Creek Culvert	12/1/2021	Culvert	Early		32.407955	-82.330166	3586433.465	CK	PESU	A	M	NR	5.61	32	Pd_neg		No	9.9	0	GA2323	New	2022
372	Emanuel County Creek Culvert	12/1/2021	Culvert	Early		32.407955	-82.330166	3586433.465	SW	PESU	A	M	NR	5.37	32	Pd_neg		No	10.9	0	GA2324	New	2022
372	Emanuel County Creek Culvert	12/1/2021	Culvert	Early		32.407955	-82.330166	3586433.465	HC	PESU	A	M	S/TD	5.33	35	Pd_neg		No	11.3	0	GA2325	New	2022
372	Emanuel County Creek Culvert	12/1/2021	Culvert	Early		32.407955	-82.330166	3586433.465	SW	PESU	A	M	S/TD	5.86	33	Pd_neg		No	10.6	0P	GA2327	New	2022
372	Emanuel County Creek Culvert	12/1/2021	Culvert	Early		32.407955	-82.330166	3586433.465	SW	PESU	A	M	S/TD	5.59	33	Pd_neg		No	9.5	0	GA2328	New	2022
372	Emanuel County Creek Culvert	12/1/2021	Culvert	Early		32.407955	-82.330166	3586433.465	SW	PESU	A	M	NR	6.15	34	Pd_neg		No	10.8	0	GA2329	New	2022
372	Emanuel County Creek Culvert	12/1/2021	Culvert	Early		32.407955	-82.330166	3586433.465	HC	PESU	A	M	NR	6.03	33.5	Pd_neg		No		0	GA2331	New	2022
372	Emanuel County Creek Culvert	12/1/2021	Culvert	Early		32.407955	-82.330166	3586433.465	HC	PESU	A	M	NR	5.71	33	Pd_neg		No	12.5	0	GA2332	New	2022
372	Emanuel County Creek Culvert	12/1/2021	Culvert	Early		32.407955	-82.330166	3586433.465	SW	PESU	A	M	NR	5.91	33.5	Pd_neg		No	12.3	0	GA2333	New	2022
372	Emanuel County Creek Culvert	3/16/2022	Culvert	Late		32.407955	-82.330166	3586433.465	HC	PESU	A	M	NR	5.55	34	Pd_neg		No	20.6	0P	GA2199	Recap	2022
372	Emanuel County Creek Culvert	3/16/2022	Culvert	Late		32.407955	-82.330166	3586433.465	SW	PESU	A	M	NR	5.13	33.5	Pd_neg		No		0	GA2203	Recap	2022
372	Emanuel County Creek Culvert	3/16/2022	Culvert	Late		32.407955	-82.330166	3586433.465	SW	PESU	A	M	NR	5.63	33	Pd_neg		No	18.6	0	GA2209	Recap	2022
372	Emanuel County Creek Culvert	3/16/2022	Culvert	Late		32.407955	-82.330166	3586433.465	SW	PESU	A	M	NR	5.44	32	Pd_neg		No	17.8	0P	GA2210	Recap	2022
372	Emanuel County Creek Culvert	3/16/2022	Culvert	Late		32.407955	-82.330166	3586433.465	HC	PESU	A	M	NR	4.96	34	Pd_neg		No	18.2	0P	GA2212	Recap	2022
372	Emanuel County Creek Culvert	3/16/2022	Culvert	Late		32.407955	-82.330166	3586433.465	CK	PESU	A	M	NR	4.87	34	Pd_neg		No	17.7	0	GA2213	Recap	2022
372	Emanuel County Creek Culvert	3/16/2022	Culvert	Late		32.407955	-82.330166	3586433.465	SW	PESU	A	M	NR	4.49	32	Pd_neg		No	19.6	0P	GA2218	Recap	2022
372	Emanuel County Creek Culvert	3/16/2022	Culvert	Late		32.407955	-82.330166	3586433.465	SW	PESU	A	M	NR	5.09	32	Pd_neg		No	17.3	0P	GA2328	Recap	2022
372	Emanuel County Creek Culvert	3/16/2022	Culvert	Late		32.407955	-82.330166	3586433.465	HC	PESU	A	M	NR	4.91	32.5	Pd_neg		No	20.9	0P	GA2332	Recap	2022
372	Emanuel County Creek Culvert	3/16/2022	Culvert	Late		32.407955	-82.330166	3586433.465	SW	PESU	A	M	NR	5.15	32.5	Pd_neg		No		0P	GA2333	Recap	2022
372	Emanuel County Creek Culvert	3/16/2022	Culvert	Late		32.407955	-82.330166	3586433.465	SW	PESU	A	M	NR	5.43	33.5	Pd_neg		No	17.8	0P	GA2489	New	2022
372	Emanuel County Creek Culvert	3/16/2022	Culvert	Late		32.407955	-82.330166	3586433.465	SW	PESU	A	M	NR	5	33.5	Pd_neg		No	16.8	0	GA2490	New	2022
372	Emanuel County Creek Culvert	3/16/2022	Culvert	Late		32.407955	-82.330166	3586433.465	SW	PESU	A	M	NR	5.32	33	Pd_neg		No	16.8	0	GA2495	New	2022
372	Emanuel County Creek Culvert	3/16/2022	Culvert	Late		32.407955	-82.330166	3586433.465	SW	PESU	A	M	NR	4.76	33	Pd_neg		No	17.9	0P	GA2496	New	2022
372	Emanuel County Creek Culvert	3/16/2022	Culvert	Late		32.407955	-82.330166	3586433.465	SW	PESU	A	M	NR	5.46	33	Pd_neg		No	16.8	0P	GA2497	New	2022
372	Emanuel County Creek Culvert	3/16/2022	Culvert	Late		32.407955	-82.330166	3586433.465	HC	PESU	A	M	NR	5.1	33	Pd_neg		No	20.6	0P	GA2498	New	2022
372	Emanuel County Creek Culvert	3/16/2022	Culvert	Late		32.407955	-82.330166	3586433.465	SW	PESU	A	M	NR	4.99	33.5	Pd_neg		No	21.8	0	GA2499	New	2022
385	Harris Little Creek Culvert	2/4/2021	Culvert	Late		32.74272	-85.01847	3629914.937	CK	PESU	A	M	NR	4.82	34.51	Pd_neg	Pd_neg	No	7.6	0	GA2179	New	2021
385	Harris Little Creek Culvert	2/4/2021	Culvert	Late		32.74272	-85.01847	3629914.937	SW	PESU	A	M	NR	4.71	34.09	Pd_neg	Pd_neg	No	8.3	0	GA2183	New	2021
385	Harris Little Creek Culvert	2/4/2021	Culvert	Late		32.74272	-85.01847	3629914.937	CK	PESU	A	M	NR	4.8	33.24	Pd_neg	Pd_neg	No	7.8	0	GA2184	New	2021
385	Harris Little Creek Culvert	2/4/2021	Culvert	Late		32.74272	-85.01847	3629914.937	SW	PESU	A	M	NR	4.92	34.53	Pd_neg	Pd_neg	No	8.8	0	GA2185	New	2021
385	Harris Little Creek Culvert	2/4/2021	Culvert	Late		32.74272	-85.01847	3629914.937	HC	PESU	A	M	NR	5.4	33.45	Pd_neg	Pd_neg	No	9.3	0	GA2186	New	2021
385	Harris Little Creek Culvert	2/4/2021	Culvert	Late		32.74272	-85.01847	3629914.937	CK	PESU	A	M	NR	5.46	33.63	Pd_neg	Pd_neg	No	8.8	0	GA2187	New	2021
385	Harris Little Creek Culvert	2/4/2021	Culvert	Late		32.74272	-85.01847	3629914.937	CK	PESU	A	M	NR	5.35	33.7	Pd_neg	Pd_neg	No	9.8	0	GA2188	New	2021
385	Harris Little Creek Culvert	2/4/2021	Culvert	Late		32.74272	-85.01847	3629914.937	SW	PESU	A	M	S/TD	5.04	32.52	Pd_neg	Pd_neg	No	6.7	0	GA2189	New	2021
385	Harris Little Creek Culvert	2/4/2021	Culvert	Late		32.74272	-85.01847	3629914.937	HC	PESU	A	M	S/TD	4.96	33.35	Pd_neg	Pd_neg	No	8.1	0	GA2190	New	2021
385	Harris Little Creek Culvert	2/4/2021	Culvert	Late		32.74272	-85.01847	3629914.937	HC	PESU	A	M	S/TD	4.76	32.89	Pd_neg	Pd_neg	No	8.6	0	GA2192	New	2021
385	Harris Little Creek Culvert	2/4/2021	Culvert	Late		32.74272	-85.01847	3629914.937	SW	PESU	A	M	NR	4.7	32.56	Pd_neg	Pd_neg	No	8.1	0	GA2194	New	2021
385	Harris Little Creek Culvert	2/4/2021	Culvert	Late		32.74272	-85.01847	3629914.937	SW	PESU	A	M	NR	4.95	34.29	Pd_neg	Pd_neg	No	9.5	0	GA2196	New	2021
385	Harris Little Creek Culvert	2/4/2021	Culvert	Late		32.74272	-85.01847	3629914.937	O: SW on Wood	PESU	A	M	NR	5.32	32.73	Pd_neg	Pd_neg	No	9	0	GA2198	New	2021
27	Savannah Culvert	12/3/2021	Culvert	Early		31.869735	-81.334284	3526044.971	WH	PESU						Pd_neg		No	11.4				2022
36		1/16/2018	Culvert	Mid		31.56296	-81.44038	3492078.171	HC	PESU						Pd_neg	Pd_neg		9.9				2018
42		1/17/2018	Culvert	Mid		31.35215	-81.61068	3468790.457		PESU						Pd_neg	Pd_neg						2018
42		1/17/2018	Culvert	Mid		31.35215	-81.61068	3468790.457		PESU						Pd_neg	Pd_neg						2018
42	Brunswick Occupied Site Pair	3/4/2021	Culvert	Late		31.35215	-81.61068	3468790.457	WH	PESU						Pd_neg		No					2021
74		1/25/2019	Culvert	Mid		31.67082	-83.61227	3506914.338	WH or CK	PESU						Pd_neg							2019
75		1/25/2019	Culvert	Mid		31.68686	-83.62508	3508722.176	O: Behind wood on wall	PESU						Pd_neg							2019
79		1/24/2019	Culvert	Mid		30.96825	-83.38108	3428515.027	WH	PESU						Pd_neg		No					2019
79		1/24/2019	Culvert	Mid		30.96825	-83.38108	3428515.027	WH	PESU						Pd_neg		No					2019
79		1/24/2019	Culvert	Mid		30.96825	-83.38108	3428515.027	WH	PESU						Pd_neg		No					2019
79		1/24/2019	Culvert	Mid		30.96825	-83.38108	3428515.027	WH	PESU						Pd_neg		No					2019
82		1/24/2019	Culvert	Mid		31.27667	-83.47421	3462905.408	CK	PESU						Pd_neg		No					2019
82		1/24/2019	Culvert	Mid		31.27667	-83.47421	3462905.408	CK	PESU						Pd_neg		No					2019
83		1/24/2019	Culvert	Mid		31.39164	-83.49881	3475706.052	CK	PESU						Pd_neg							2019
88		1/24/2019	Culvert	Mid		30.719458	-83.256079	3400684.283	CK	PESU						Pd_neg		No					2019
88		1/24/2019	Culvert	Mid		30.719458	-83.256079	3400684.283	CK	PESU						Pd_neg		No					2019
90		1/24/2019	Culvert	Mid		30.91275	-83.364101	3422327.222	HC	PESU						Pd_neg		No					2019
96		3/9/2018	Culvert	Late		33.49014	-82.26141	3706337.184		PESU						Pd_neg	Pd_neg						2018
96		3/9/2018	Culvert	Late		33.49014	-82.26141	3706337.184		PESU						Pd_neg	Pd_neg						2018
96		3/9/2018	Culvert	Late		33.49014	-82.26141	3706337.184		PESU						Pd_neg	Pd_neg						2018
96		3/9/2018	Culvert	Late		33.49014	-82.26141	3706337.184		PESU						Pd_neg	Pd_neg						2018
97		3/9/2018	Culvert	Late		33.490958	-82.267973	3706435.311		PESU						Pd_neg	Pd_neg						2018
108	Emerson	3/13/2018	Culvert	Late		34.1213	-84.7387	3781921.753	WH	PESU						Pd_neg	Pd_neg						2018
	Black Diamond Tunnel	11/12/2019	Cave	Early		34.885789	-83.291323	3862772.345		PESU	A	F	NR	7	34	WNS	WNS	No		0	GA0737	New	2020
	Black Diamond Tunnel	11/12/2019	Cave	Early		34.885789	-83.291323	3862772.345		PESU	A	F	NR	6.5	34	WNS	WNS	No		0	GA0739	New	2020
	Black Diamond Tunnel	11/12/2019	Cave	Early		34.885789	-83.291323	3862772.345		PESU	A	F	NR	6	31	WNS	WNS	No		0	GA0742	New	2020
	Black Diamond Tunnel	11/12/2019	Cave	Early		34.885789	-83.291323	3862772.345		PESU	A	F	NR	7	36	WNS	WNS	No		0	GA0743	New	2020
	Black Diamond Tunnel	11/12/2019	Cave	Early		34.885789	-83.291323	3862772.345		PESU	A	F	NR	7	37	WNS	WNS	No		0	GA0745	New	2020
	Black Diamond Tunnel	11/12/2019	Cave	Early		34.885789	-83.291323	3862772.345		PESU	A	F	NR	6.5	36	WNS	WNS	No		0	GA0747	New	2020
	Black Diamond Tunnel	11/12/2019	Cave	Early		34.885789	-83.291323	3862772.345		PESU	A	F	NR	6.5	34	WNS	WNS	No		0	GA0748	New	2020
	White River Cave	11/15/2019	Cave	Early		34.03447	-85.01219	3773244.456		PESU	A	F	NR	8.5	33	WNS	WNS	No		0	GA0717	New	2020
	White River Cave	11/15/2019	Cave	Early		34.03447	-85.01219	3773244.456		PESU	A	F	NR	6.5	33	WNS	WNS	No		0	GA0718	New	2020
	White River Cave	11/15/2019	Cave	Early		34.03447	-85.01219	3773244.456		PESU	A	F	NR	7	32	WNS	WNS	No		0	GA0722	New	2020
	White River Cave	11/15/2019	Cave	Early		34.03447	-85.01219	3773244.456		PESU	A	F	NR	7.5	34	WNS	WNS	No		0	GA0723	New	2020
	White River Cave	11/15/2019	Cave	Early		34.03447	-85.01219	3773244.456		PESU	A	F	NR	7	34	WNS	WNS	No		0	GA0726	New	2020
	Sitton's Cave	11/20/2019	Cave	Early		34.85944	-85.48556	3866642.656		PESU	A	F	NR	7.5	34	WNS	WNS	No		0	GA0707	New	2020
	Sitton's Cave	11/20/2019	Cave	Early		34.85944	-85.48556	3866642.656		PESU	A	F	NR	9	35	WNS	WNS	No	13.9	0	GA0709	New	2020
	Sitton's Cave	11/20/2019	Cave	Early		34.85944	-85.48556	3866642.656		PESU	A	F	NR	8	34	WNS	WNS	No	14.1	0	GA0710	New	2020
	Sitton's Cave	11/20/2019	Cave	Early		34.85944	-85.48556	3866642.656		PESU	A	F	NR	7.5	32	WNS	WNS	No	14	0	GA0711	New	2020
	Sitton's Cave	11/20/2019	Cave	Early		34.85944	-85.48556	3866642.656		PESU	A	F	NR	6.5	33	WNS	WNS	No	13.8	0	GA0714	New	2020
	Sitton's Cave	11/20/2019	Cave	Early		34.85944	-85.48556	3866642.656		PESU	A	F	NR	7.5	34	WNS	WNS	No	18.6	0	GA0715	New	2020
	Osborn Cave	11/21/2019	Cave	Early		34.2093	-85.21507	3793403.816		PESU	A	F	NR	8	34	WNS	WNS	No		0	GA0701	New	2020
	Osborn Cave	11/21/2019	Cave	Early		34.2093	-85.21507	3793403.816		PESU	A	F	NR	6.5	33	WNS	WNS	No		1	GA0702	New	2020
	Osborn Cave	11/21/2019	Cave	Early		34.2093	-85.21507	3793403.816		PESU	A	F	NR	7	35	WNS	WNS	No		0	GA0703	New	2020
	Osborn Cave	11/21/2019	Cave	Early		34.2093	-85.21507	3793403.816		PESU	A	F	NR	7	33	WNS	WNS	No		0	GA0706	New	2020
	White River Cave	2/25/2020	Cave	Late		34.03447	-85.01219	3773244.456		PESU	A	F	NR	5	34	WNS	WNS	No		0	GA0726	Recap	2020
	White River Cave	2/25/2020	Cave	Late		34.03447	-85.01219	3773244.456		PESU	A	F	NR	5.5	33	WNS	WNS	No		0	GA0939	New	2020
	White River Cave	2/25/2020	Cave	Late		34.03447	-85.01219	3773244.456		PESU	A	F	NR	5.75	34	WNS	WNS	No		0	GA0943	New	2020
	Black Diamond Tunnel	2/27/2020	Cave	Late		34.885789	-83.291323	3862772.345		PESU	A	F	NR	5.5	34	WNS	WNS	No		0	GA0739	Recap	2020
	Black Diamond Tunnel	2/27/2020	Cave	Late		34.885789	-83.291323	3862772.345		PESU	A	F	NR	4.5	33	WNS	WNS	No		0	GA0745	Recap	2020
	Black Diamond Tunnel	2/27/2020	Cave	Late		34.885789	-83.291323	3862772.345		PESU	A	F	NR	5	36	WNS	WNS	No		1	GA0747	Recap	2020
	Black Diamond Tunnel	2/27/2020	Cave	Late		34.885789	-83.291323	3862772.345		PESU	A	F	NR	6.5	34	WNS	WNS	No		2	GA0946	New	2020
	Sitton's Cave	3/11/2020	Cave	Late		34.85944	-85.48556	3866642.656		PESU	A	F	NR	5	36	WNS	WNS	No		0	GA0711	Recap	2020
	Sitton's Cave	3/11/2020	Cave	Late		34.85944	-85.48556	3866642.656		PESU	A	F	NR	5.5	34	WNS	WNS	No		0	GA2007	New	2020
	Sitton's Cave	3/11/2020	Cave	Late		34.85944	-85.48556	3866642.656		PESU	A	F	NR	5.5	33	WNS	WNS	No		0	GA2008	New	2020
	Sitton's Cave	3/11/2020	Cave	Late		34.85944	-85.48556	3866642.656		PESU	A	F	NR	4.5	34	WNS	WNS	No		0	GA2015	New	2020
	Osborn Cave	3/12/2020	Cave	Late		34.2093	-85.21507	3793403.816		PESU	A	F	NR	5.75	34	WNS	WNS	No		0	GA2017	New	2020
	Osborn Cave	3/12/2020	Cave	Late		34.2093	-85.21507	3793403.816		PESU	A	F	NR	6.5	34	WNS	WNS	Yes		0	GA2018	New	2020
	Osborn Cave	3/12/2020	Cave	Late		34.2093	-85.21507	3793403.816		PESU	A	F	NR	5.5	32	WNS	WNS	Yes		0	GA2019	New	2020
	Osborn Cave	3/12/2020	Cave	Late		34.2093	-85.21507	3793403.816		PESU	A	F	NR	5	33	WNS	WNS	No		0	GA2020	New	2020
	Osborn Cave	3/12/2020	Cave	Late		34.2093	-85.21507	3793403.816		PESU	A	F	NR	5	33.5	WNS	WNS	Yes		0	GA2021	New	2020
	Osborn Cave	3/12/2020	Cave	Late		34.2093	-85.21507	3793403.816		PESU	A	F	NR	5	34	WNS	WNS	No		0	GA2023	New	2020
	Osborn Cave	3/12/2020	Cave	Late		34.2093	-85.21507	3793403.816		PESU	A	F	NR	4.5	33	WNS	WNS	Yes		0	GA2024	New	2020
	Black Diamond Tunnel	11/13/2020	Cave	Early		34.885789	-83.291323	3862772.345	SW	PESU	A	F	NR	7.55	30.33	WNS	WNS	No		0	GA0743	Recap	2021
	Black Diamond Tunnel	11/13/2020	Cave	Early		34.885789	-83.291323	3862772.345	SW	PESU	A	F	NR	8.62	31.28	WNS	WNS	No		0	GA0747	Recap	2021
	Black Diamond Tunnel	11/13/2020	Cave	Early		34.885789	-83.291323	3862772.345	SW	PESU	A	F	NR	7.17	36.2	WNS	WNS	No		0	GA2026	New	2021
	Black Diamond Tunnel	11/13/2020	Cave	Early		34.885789	-83.291323	3862772.345	SW	PESU	A	F	NR	6.67	34.01	WNS	WNS	No		0	GA2027	New	2021
	Black Diamond Tunnel	11/13/2020	Cave	Early		34.885789	-83.291323	3862772.345	SW	PESU	A	F	NR	6.04	27.07	WNS	WNS	No		0	GA2029	New	2021
	Black Diamond Tunnel	11/13/2020	Cave	Early		34.885789	-83.291323	3862772.345	SW	PESU	A	F	NR	6.79	28.7	WNS	WNS	No		0	GA2030	New	2021
	Black Diamond Tunnel	11/13/2020	Cave	Early		34.885789	-83.291323	3862772.345	SW	PESU	A	F	NR	6.07	31.12	WNS	WNS	No		0	GA2031	New	2021
	Black Diamond Tunnel	11/13/2020	Cave	Early		34.885789	-83.291323	3862772.345	SW	PESU	A	F	NR	7.23	29.31	WNS	WNS	No		0	GA2032	New	2021
	Black Diamond Tunnel	11/13/2020	Cave	Early		34.885789	-83.291323	3862772.345	SW	PESU	A	F	NR	7.85	30.76	WNS	WNS	No		0	GA2033	New	2021
	Black Diamond Tunnel	11/13/2020	Cave	Early		34.885789	-83.291323	3862772.345	SW	PESU	A	F	NR	7.01	28.67	WNS	WNS	No		0	GA2038	New	2021
	Black Diamond Tunnel	11/13/2020	Cave	Early		34.885789	-83.291323	3862772.345	SW	PESU	A	F	NR	8.35	32.4	WNS	WNS	No		0	GA2039	New	2021
	White River Cave	11/21/2020	Cave	Early		34.03447	-85.01219	3773244.456		PESU	A	F	NR	6.95	35	WNS	WNS	No	14	0	GA0943	Recap	2021
	White River Cave	11/21/2020	Cave	Early		34.03447	-85.01219	3773244.456		PESU	A	F	NR	6.06	34.5	WNS	WNS	No	11.5	0	GA2048	New	2021
	White River Cave	11/21/2020	Cave	Early		34.03447	-85.01219	3773244.456		PESU	A	F	NR	6.71	35	WNS	WNS	No	13.6	0	GA2049	New	2021
	White River Cave	11/21/2020	Cave	Early		34.03447	-85.01219	3773244.456		PESU	A	F	NR	6.61	33	WNS	WNS	No	12.4	0	GA2050	New	2021
	White River Cave	11/21/2020	Cave	Early		34.03447	-85.01219	3773244.456		PESU	A	F	NR	6.88	33	WNS	WNS	No	12.8	0	GA2103	New	2021
	White River Cave	11/21/2020	Cave	Early		34.03447	-85.01219	3773244.456		PESU	A	F	NR	7.97	34.5	WNS	WNS	No	13.1	0	GA2107	New	2021
	White River Cave	11/21/2020	Cave	Early		34.03447	-85.01219	3773244.456		PESU	A	F	NR	7.07	35	WNS	WNS	No	14	0	GA2109	New	2021
	White River Cave	11/21/2020	Cave	Early		34.03447	-85.01219	3773244.456		PESU	A	F	NR	8.66	34.5	WNS	WNS	No	13.8	0	GA2111	New	2021
	White River Cave	11/21/2020	Cave	Early		34.03447	-85.01219	3773244.456		PESU	A	F	NR	7.18	37	WNS	WNS	No		0	GA2112	New	2021
	White River Cave	11/21/2020	Cave	Early		34.03447	-85.01219	3773244.456		PESU	A	F	NR	7.44	35	WNS	WNS	No	12.9	0	GA2149	New	2021
	Osborn Cave	2/22/2021	Cave	Late		34.2093	-85.21507	3793403.816		PESU	A	F	NR	5.88	31.92	WNS	WNS	No	12	1	GA2113	New	2021
	Osborn Cave	2/22/2021	Cave	Late		34.2093	-85.21507	3793403.816		PESU	A	F	NR	5.85	34.95	WNS	WNS	No	12.6	0	GA2118	New	2021
	Osborn Cave	2/22/2021	Cave	Late		34.2093	-85.21507	3793403.816		PESU	A	F	NR	4.71	33.35	WNS	WNS	No	12.8	0	GA2119	New	2021
	Osborn Cave	2/22/2021	Cave	Late		34.2093	-85.21507	3793403.816		PESU	A	F	NR	4.81	35.19	WNS	WNS	No	11.5	0	GA2120	New	2021
	Osborn Cave	2/22/2021	Cave	Late		34.2093	-85.21507	3793403.816		PESU	A	F	NR	4.55	34.77	WNS	WNS	No	10.8	0	GA2122	New	2021
	Osborn Cave	2/22/2021	Cave	Late		34.2093	-85.21507	3793403.816		PESU	A	F	NR	5.34	36.25	WNS	WNS	No	7.7	0	GA2123	New	2021
	Osborn Cave	2/22/2021	Cave	Late		34.2093	-85.21507	3793403.816		PESU	A	F	NR	5	35	WNS	WNS	No	10	0	GA2126	New	2021
	Osborn Cave	2/22/2021	Cave	Late		34.2093	-85.21507	3793403.816		PESU	A	F	NR	4.95	34	WNS	WNS	No	8.7	0	GA2127	New	2021
	Osborn Cave	2/22/2021	Cave	Late		34.2093	-85.21507	3793403.816		PESU	A	F	NR	5.38	35	WNS	WNS	No	9.2	0	GA2128	New	2021
	Osborn Cave	2/22/2021	Cave	Late		34.2093	-85.21507	3793403.816		PESU	A	F	NR	4.75	35	WNS	WNS	No	9.2	0	GA2129	New	2021
	Osborn Cave	2/22/2021	Cave	Late		34.2093	-85.21507	3793403.816		PESU	A	F	NR	4.92	36	WNS	WNS	No	9.8	0	GA2130	New	2021
	Black Diamond Tunnel	2/24/2021	Cave	Late		34.885789	-83.291323	3862772.345	HC	PESU	A	F	NR	7.09	36.24	WNS	WNS	No	12.4	1	GA0747	Recap	2021
	Black Diamond Tunnel	2/24/2021	Cave	Late		34.885789	-83.291323	3862772.345	SW	PESU	A	F	NR	4.73	32.41	WNS	WNS	No	11.9	0	GA2029	Recap	2021
	Black Diamond Tunnel	2/24/2021	Cave	Late		34.885789	-83.291323	3862772.345	SW	PESU	A	F	NR	5.15	32.69	WNS	WNS	No		0	GA2030	Recap	2021
	Black Diamond Tunnel	2/24/2021	Cave	Late		34.885789	-83.291323	3862772.345	SW	PESU	A	F	NR	4.86	36.2	WNS	WNS	No		0	GA2031	Recap	2021
	Black Diamond Tunnel	2/24/2021	Cave	Late		34.885789	-83.291323	3862772.345	SW	PESU	A	F	NR	5.44	34.6	WNS	WNS	No		1	GA2033	Recap	2021
	Black Diamond Tunnel	2/24/2021	Cave	Late		34.885789	-83.291323	3862772.345	SW	PESU	A	F	NR	5.82	35.96	WNS	WNS	No	11	0	GA2039	Recap	2021
	Black Diamond Tunnel	2/24/2021	Cave	Late		34.885789	-83.291323	3862772.345	SW	PESU	A	F	NR	5.69	33.82	WNS	WNS	No	12.5	0	GA2132	New	2021
	Black Diamond Tunnel	2/24/2021	Cave	Late		34.885789	-83.291323	3862772.345	SW	PESU	A	F	NR	5.71	35.28	WNS	WNS	No	12.6	0	GA2135	New	2021
	Black Diamond Tunnel	2/24/2021	Cave	Late		34.885789	-83.291323	3862772.345	SW	PESU	A	F	NR	5.81	34.32	WNS	WNS	No	12.3	0	GA2138	New	2021
	Black Diamond Tunnel	2/24/2021	Cave	Late		34.885789	-83.291323	3862772.345	SW	PESU	A	F	NR	4.87	32.54	WNS	WNS	No	11.1	0	GA2141	New	2021
	Black Diamond Tunnel	2/24/2021	Cave	Late		34.885789	-83.291323	3862772.345	SW	PESU	A	F	NR	4.92	33.86	WNS	WNS	No	11.2	0	GA2142	New	2021
	White River Cave	3/9/2021	Cave	Late		34.03447	-85.01219	3773244.456		PESU	A	F	NR	5.55	34	WNS	WNS	No	13.3	0	GA0943	Recap	2021
	White River Cave	3/9/2021	Cave	Late		34.03447	-85.01219	3773244.456		PESU	A	F	NR	4.92	34	WNS	WNS	No	11.3	0	GA2049	Recap	2021
	White River Cave	3/9/2021	Cave	Late		34.03447	-85.01219	3773244.456		PESU	A	F	NR	5.32	34	WNS	WNS	No	11.5	0	GA2107	Recap	2021
	White River Cave	3/9/2021	Cave	Late		34.03447	-85.01219	3773244.456		PESU	A	F	NR	5.78	33.5	WNS	WNS	No	10.6	0	GA2145	New	2021
	White River Cave	3/9/2021	Cave	Late		34.03447	-85.01219	3773244.456		PESU	A	F	NR	5.51	33.5	WNS	WNS	No	10.1	0	GA2146	New	2021
	White River Cave	3/9/2021	Cave	Late		34.03447	-85.01219	3773244.456		PESU	A	F	NR	5.28	36	WNS	WNS	No	10.1	0P	GA2147	New	2021
	White River Cave	3/9/2021	Cave	Late		34.03447	-85.01219	3773244.456		PESU	A	F	NR	4.95	35	WNS	WNS	No	9.8	0	GA2148	New	2021
	White River Cave	3/9/2021	Cave	Late		34.03447	-85.01219	3773244.456		PESU	A	F	NR	6.48	34	WNS	WNS	No	11.1	0P	GA2149	Recap	2021
	White River Cave	3/9/2021	Cave	Late		34.03447	-85.01219	3773244.456		PESU	A	F	NR	5.32	33	WNS	WNS	No	12	0	GA2351	New	2021
	White River Cave	3/9/2021	Cave	Late		34.03447	-85.01219	3773244.456		PESU	A	F	NR	5.15	34	WNS	WNS	No	12.6	0	GA2352	New	2021
	White River Cave	3/9/2021	Cave	Late		34.03447	-85.01219	3773244.456		PESU	A	F	NR	6.02	35	WNS	WNS	No	12	0	GA2353	New	2021
	White River Cave	3/9/2021	Cave	Late		34.03447	-85.01219	3773244.456		PESU	A	F	NR	5.03	33	WNS	WNS	No	14.4	0	GA2355	New	2021
	White River Cave	3/9/2021	Cave	Late		34.03447	-85.01219	3773244.456		PESU	A	F	NR	5.09	33	WNS	WNS	No	12.8	0	GA2356	New	2021
	Sitton's Cave	3/10/2021	Cave	Late		34.85944	-85.48556	3866642.656		PESU	A	F	NR	4.33	32	WNS	WNS	No	10	0	GA2359	New	2021
	Sitton's Cave	3/10/2021	Cave	Late		34.85944	-85.48556	3866642.656		PESU	A	F	NR	4.38	33.5	WNS	WNS	No	9.2	0	GA2362	New	2021
	Sitton's Cave	3/10/2021	Cave	Late		34.85944	-85.48556	3866642.656		PESU	A	F	NR	5.34	35	WNS	WNS	No	10	0	GA2369	New	2021
	Black Diamond Tunnel	11/3/2021	Cave	Early		34.885789	-83.291323	3862772.345		PESU	A	F	NR	8.13	33	WNS	WNS	No	16	0	GA0743	Recap	2022
	Black Diamond Tunnel	11/3/2021	Cave	Early		34.885789	-83.291323	3862772.345		PESU	A	F	NR	7.87	35	WNS	WNS	No	13.5	0	GA0747	Recap	2022
	Black Diamond Tunnel	11/3/2021	Cave	Early		34.885789	-83.291323	3862772.345		PESU	A	F	NR	6.41	32	WNS	WNS	No	12.3	0	GA2030	Recap	2022
	Black Diamond Tunnel	11/3/2021	Cave	Early		34.885789	-83.291323	3862772.345		PESU	A	F	NR	7.67	34.36	WNS	WNS	No	15	0	GA2032	Recap	2022
	Black Diamond Tunnel	11/3/2021	Cave	Early		34.885789	-83.291323	3862772.345		PESU	A	F	NR	6.77	33	WNS	WNS	No	13.4	0	GA2142	Recap	2022
	Black Diamond Tunnel	11/3/2021	Cave	Early		34.885789	-83.291323	3862772.345		PESU	A	F	NR	6.94	33	WNS	WNS	No	14.3	0	GA2380	New	2022
	Black Diamond Tunnel	11/3/2021	Cave	Early		34.885789	-83.291323	3862772.345		PESU	A	F	NR	6.38	32	WNS	WNS	No	13.8	0	GA2384	New	2022
	Black Diamond Tunnel	11/3/2021	Cave	Early		34.885789	-83.291323	3862772.345		PESU	A	F	NR	5.94	32	WNS	WNS	No	13.3	0	GA2388	New	2022
	Black Diamond Tunnel	11/3/2021	Cave	Early		34.885789	-83.291323	3862772.345		PESU	A	F	NR	6.75	34	WNS	WNS	No	14.3	0	GA2391	New	2022
	Black Diamond Tunnel	11/3/2021	Cave	Early		34.885789	-83.291323	3862772.345		PESU	A	F	NR	6.7	33	WNS	WNS	No	13.8	0	GA2394	New	2022
	Black Diamond Tunnel	11/3/2021	Cave	Early		34.885789	-83.291323	3862772.345		PESU	A	F	NR	6.65	35	WNS	WNS	No	13.3	0	GA2396	New	2022
	White River Cave	11/15/2021	Cave	Early		34.03447	-85.01219	3773244.456		PESU	A	F	NR	7.52	35	WNS	WNS	No	14.8	0	GA2400	New	2022
	White River Cave	11/15/2021	Cave	Early		34.03447	-85.01219	3773244.456		PESU	A	F	NR	5.28	34	WNS	WNS	No	12	0	GA2403	New	2022
	White River Cave	11/15/2021	Cave	Early		34.03447	-85.01219	3773244.456		PESU	A	F	NR	7.29	34	WNS	WNS	No	13.7	0	GA2405	New	2022
	White River Cave	11/15/2021	Cave	Early		34.03447	-85.01219	3773244.456		PESU	A	F	NR	6.5	34	WNS	WNS	No	13.3	0	GA2406	New	2022
	White River Cave	11/15/2021	Cave	Early		34.03447	-85.01219	3773244.456		PESU	A	F	NR	6.57	34	WNS	WNS	No	13.9	0	GA2408	New	2022
	White River Cave	11/15/2021	Cave	Early		34.03447	-85.01219	3773244.456		PESU	A	F	NR	7.62	33	WNS	WNS	No	13.9	0	GA2411	New	2022
	White River Cave	11/15/2021	Cave	Early		34.03447	-85.01219	3773244.456		PESU	A	F	NR	7.48	35	WNS	WNS	No	14.6	0	GA2412	New	2022
	White River Cave	11/15/2021	Cave	Early		34.03447	-85.01219	3773244.456		PESU	A	F	NR	7.33	34	WNS	WNS	No	13.5	0	GA2413	New	2022
	White River Cave	11/15/2021	Cave	Early		34.03447	-85.01219	3773244.456		PESU	A	F	NR	7.58	35	WNS	WNS	Yes	13.8	0	GA2414	New	2022
	White River Cave	11/15/2021	Cave	Early		34.03447	-85.01219	3773244.456		PESU	A	F	NR	6.23	34	WNS	WNS	No		0	GA2415	New	2022
	White River Cave	11/15/2021	Cave	Early		34.03447	-85.01219	3773244.456		PESU	A	F	NR	6.34	34	WNS	WNS	No	14.7	0	GA2416	New	2022
	White River Cave	11/15/2021	Cave	Early		34.03447	-85.01219	3773244.456		PESU	A	F	NR	7.56	35	WNS	WNS	No	14.6	0	GA2417	New	2022
	Sitton's Cave	11/16/2021	Cave	Early		34.85944	-85.48556	3866642.656		PESU	A	F	NR	7.69	34	WNS	WNS	No	14.6	0	GA2418	New	2022
	Sitton's Cave	11/16/2021	Cave	Early		34.85944	-85.48556	3866642.656		PESU	A	F	NR	6.45	33	WNS	WNS	No	14.6	0	GA2419	New	2022
	Sitton's Cave	11/16/2021	Cave	Early		34.85944	-85.48556	3866642.656		PESU	A	F	NR	7.18	34	WNS	WNS	No	14.5	0	GA2422	New	2022
	Sitton's Cave	11/16/2021	Cave	Early		34.85944	-85.48556	3866642.656		PESU	A	F	NR	7.51	34	WNS	WNS	No	14.8	0	GA2423	New	2022
	Sitton's Cave	11/16/2021	Cave	Early		34.85944	-85.48556	3866642.656		PESU	A	F	NR	7.03	34	WNS	WNS	No	15.1	0	GA2424	New	2022
	Sitton's Cave	11/16/2021	Cave	Early		34.85944	-85.48556	3866642.656		PESU	A	F	NR	7.62	36	WNS	WNS	No	12.4	0	GA2425	New	2022
	Osborn Cave	11/17/2021	Cave	Early		34.2093	-85.21507	3793403.816		PESU	A	F	NR	7.71	33	WNS	WNS	No	12.6	0P	GA2426	New	2022
	Osborn Cave	11/17/2021	Cave	Early		34.2093	-85.21507	3793403.816		PESU	A	F	NR	7.86	35	WNS	WNS	No		0	GA2427	New	2022
	Black Diamond Tunnel	2/22/2022	Cave	Late		34.885789	-83.291323	3862772.345		PESU	A	F	NR	6.54	36	WNS	WNS	No	11.9	1	GA0747	Recap	2022
	Black Diamond Tunnel	2/22/2022	Cave	Late		34.885789	-83.291323	3862772.345		PESU	A	F	NR	5.41	33	WNS	WNS	No	10.5	0	GA2142	Recap	2022
	Black Diamond Tunnel	2/22/2022	Cave	Late		34.885789	-83.291323	3862772.345		PESU	A	F	NR	5.17	33	WNS	WNS	No	12.1	0	GA2380	Recap	2022
	Black Diamond Tunnel	2/22/2022	Cave	Late		34.885789	-83.291323	3862772.345		PESU	A	F	NR	4.53	33.5	WNS	WNS	No	14.1	0	GA2388	Recap	2022
	Black Diamond Tunnel	2/22/2022	Cave	Late		34.885789	-83.291323	3862772.345		PESU	A	F	NR	5.44	35	WNS	WNS	No	12.2	0P	GA2394	Recap	2022
	Black Diamond Tunnel	2/22/2022	Cave	Late		34.885789	-83.291323	3862772.345		PESU	A	F	NR	5.14	34.5	WNS	WNS	No	10.8	0	GA2743	New	2022
	White River Cave	3/1/2022	Cave	Late		34.03447	-85.01219	3773244.456		PESU	A	F	NR	5.73	34	WNS	WNS	No	9.6	1	GA0939	Recap	2022
	Sitton's Cave	3/1/2022	Cave	Late		34.85944	-85.48556	3866642.656		PESU	A	F	NR	4.95	34.5	WNS	WNS	Yes	12	1	GA2008	Recap	2022
	White River Cave	3/1/2022	Cave	Late		34.03447	-85.01219	3773244.456		PESU	A	F	NR	6.28	35	WNS	WNS	No	12.3	0	GA2147	Recap	2022
	White River Cave	3/1/2022	Cave	Late		34.03447	-85.01219	3773244.456		PESU	A	F	NR	6.27	35	WNS	WNS	Yes	11	0	GA2149	Recap	2022
	White River Cave	3/1/2022	Cave	Late		34.03447	-85.01219	3773244.456		PESU	A	F	NR	5.17	32	WNS	WNS	No	11.1	0	GA2405	Recap	2022
	White River Cave	3/1/2022	Cave	Late		34.03447	-85.01219	3773244.456		PESU	A	F	NR	4.71	33	WNS	WNS	No	10.9	1	GA2406	Recap	2022
	White River Cave	3/1/2022	Cave	Late		34.03447	-85.01219	3773244.456		PESU	A	F	NR	6.15	33	WNS	WNS	No	11.1	0	GA2411	Recap	2022
	White River Cave	3/1/2022	Cave	Late		34.03447	-85.01219	3773244.456		PESU	A	F	NR	5.45	35	WNS	WNS	No	11.3	0	GA2412	Recap	2022
	White River Cave	3/1/2022	Cave	Late		34.03447	-85.01219	3773244.456		PESU	A	F	NR	5.6	34	WNS	WNS	Yes	17.3	0	GA2413	Recap	2022
	Sitton's Cave	3/1/2022	Cave	Late		34.85944	-85.48556	3866642.656		PESU	A	F	NR	5.91	33	WNS	WNS	No	14.8	0	GA2418	Recap	2022
	Sitton's Cave	3/1/2022	Cave	Late		34.85944	-85.48556	3866642.656		PESU	A	F	NR	4.55	34.4	WNS	WNS	No	13	0	GA2425	Recap	2022
	Sitton's Cave	3/1/2022	Cave	Late		34.85944	-85.48556	3866642.656		PESU	A	F	NR	4.98	34.5	WNS	WNS	No	10.3	0		New	2022
	White River Cave	3/1/2022	Cave	Late		34.03447	-85.01219	3773244.456		PESU	A	F	NR	5.1	36	WNS	WNS	No	8	0		New	2022
	White River Cave	3/1/2022	Cave	Late		34.03447	-85.01219	3773244.456		PESU	A	F	NR	5.67	34	WNS	WNS	Yes	14.3	0P		New	2022
	White River Cave	3/1/2022	Cave	Late		34.03447	-85.01219	3773244.456		PESU	A	F	NR	6.01	33	WNS	WNS	Yes	13.2	0P		New	2022
	White River Cave	3/1/2022	Cave	Late		34.03447	-85.01219	3773244.456		PESU	A	F	NR	7.24	36	WNS	WNS	Yes	12.5	0		New	2022
	White River Cave	3/1/2022	Cave	Late		34.03447	-85.01219	3773244.456		PESU	A	F	NR	6.85	35	WNS	WNS	No	9	0		New	2022
	Osborn Cave	3/2/2022	Cave	Late		34.2093	-85.21507	3793403.816		PESU	A	F	NR	5.28	34	WNS	WNS	No	11.5	0	GA2021	Recap	2022
	Osborn Cave	3/2/2022	Cave	Late		34.2093	-85.21507	3793403.816		PESU	A	F	NR	5.24	33	WNS	WNS	No	8.8	0		New	2022
	Osborn Cave	3/2/2022	Cave	Late		34.2093	-85.21507	3793403.816		PESU	A	F	NR	5.37	33	WNS	WNS	No	9.1	0		New	2022
	Osborn Cave	3/2/2022	Cave	Late		34.2093	-85.21507	3793403.816		PESU	A	F	NR	4.83	32	WNS	WNS	No	9	0P		New	2022
	Osborn Cave	3/2/2022	Cave	Late		34.2093	-85.21507	3793403.816		PESU	A	F	NR	5.22	34	WNS	WNS	No	9.1	1		New	2022
	Osborn Cave	3/2/2022	Cave	Late		34.2093	-85.21507	3793403.816		PESU	A	F	NR	7.07	33	WNS	WNS	No	9.3	0P		New	2022
	Osborn Cave	3/2/2022	Cave	Late		34.2093	-85.21507	3793403.816		PESU	A	F	NR	4.95	34	WNS	WNS	No	10.9	0P		New	2022
	Osborn Cave	3/2/2022	Cave	Late		34.2093	-85.21507	3793403.816		PESU	A	F	NR	4.95	33	WNS	WNS	No	11.5	0P		New	2022
	Osborn Cave	3/2/2022	Cave	Late		34.2093	-85.21507	3793403.816		PESU	A	F	NR	4.59	34	WNS	WNS	No	11.3	0		New	2022
	Osborn Cave	3/2/2022	Cave	Late		34.2093	-85.21507	3793403.816		PESU	A	F	NR	4.78	34	WNS	WNS	No	9.1	0P		New	2022
108	Emerson	3/13/2018	Culvert	Late		34.1213	-84.7387	3781921.753	WH	PESU						Pd_neg	Pd_neg						2018
108	Emerson	3/13/2018	Culvert	Late		34.1213	-84.7387	3781921.753	WH	PESU						Pd_neg	Pd_neg						2018
115	Little River Culvert	2/26/2019	Culvert	Late		33.61134	-83.70878	3722352.835		PESU						Pd_neg	Pd_neg						2019
115	Little River Culvert	2/26/2019	Culvert	Late		33.61134	-83.70878	3722352.835		PESU						Pd_neg	Pd_neg						2019
115	Little River Culvert	2/26/2019	Culvert	Late		33.61134	-83.70878	3722352.835		PESU						Pd_neg	Pd_neg						2019
115	Little River Culvert	2/26/2019	Culvert	Late		33.61134	-83.70878	3722352.835		PESU						Pd_neg	Pd_neg						2019
115	Little River Culvert	2/26/2019	Culvert	Late		33.61134	-83.70878	3722352.835		PESU						Pd_neg	Pd_neg						2019
115	Little River Culvert	2/26/2019	Culvert	Late		33.61134	-83.70878	3722352.835		PESU						Pd_neg	Pd_neg						2019
115	Little River Culvert	2/26/2019	Culvert	Late		33.61134	-83.70878	3722352.835		PESU						Pd_neg	Pd_neg						2019
115	Little River Culvert	2/26/2019	Culvert	Late		33.61134	-83.70878	3722352.835		PESU						Pd_neg	Pd_neg						2019
115	Little River Culvert	2/26/2019	Culvert	Late		33.61134	-83.70878	3722352.835		PESU						Pd_neg	Pd_neg						2019
115	Little River Culvert	2/26/2019	Culvert	Late		33.61134	-83.70878	3722352.835		PESU						Pd_neg	Pd_neg						2019
115	Little River Culvert	2/26/2019	Culvert	Late		33.61134	-83.70878	3722352.835		PESU						Pd_neg	Pd_neg						2019
115	Little River Culvert	2/26/2019	Culvert	Late		33.61134	-83.70878	3722352.835		PESU						Pd_neg	Pd_neg						2019
115	Little River Culvert	2/26/2019	Culvert	Late		33.61134	-83.70878	3722352.835		PESU						Pd_neg	Pd_neg						2019
115	Little River Culvert	2/26/2019	Culvert	Late		33.61134	-83.70878	3722352.835		PESU						Pd_neg	Pd_neg						2019
115	Little River Culvert	2/26/2019	Culvert	Late		33.61134	-83.70878	3722352.835		PESU						Pd_neg	Pd_neg						2019
115	Little River Culvert	2/26/2019	Culvert	Late		33.61134	-83.70878	3722352.835		PESU						Pd_neg	Pd_neg						2019
115	Little River Culvert	2/26/2019	Culvert	Late		33.61134	-83.70878	3722352.835		PESU						Pd_neg	Pd_neg						2019
115	Little River Culvert	2/26/2019	Culvert	Late		33.61134	-83.70878	3722352.835		PESU						Pd_neg	Pd_neg						2019
115	Little River Culvert	2/26/2019	Culvert	Late		33.61134	-83.70878	3722352.835		PESU						Pd_neg	Pd_neg						2019
115	Little River Culvert	2/26/2019	Culvert	Late		33.61134	-83.70878	3722352.835		PESU						Pd_neg	Pd_neg						2019
115	Little River Culvert	2/26/2019	Culvert	Late		33.61134	-83.70878	3722352.835		PESU						Pd_neg	Pd_neg						2019
115	Little River Culvert	2/26/2019	Culvert	Late		33.61134	-83.70878	3722352.835		PESU						Pd_neg	Pd_neg						2019
115	Little River Culvert	2/26/2019	Culvert	Late		33.61134	-83.70878	3722352.835		PESU						Pd_neg	Pd_neg						2019
115	Little River Culvert	2/26/2019	Culvert	Late		33.61134	-83.70878	3722352.835		PESU						Pd_neg	Pd_neg						2019
115	Little River Culvert	2/26/2019	Culvert	Late		33.61134	-83.70878	3722352.835		PESU						Pd_neg	Pd_neg						2019
358	Scuffle Creek Culvert	2/10/2021	Culvert	Late		32.630035	-83.383176	3612781.208	O: Between wood and SW	PESU						Pd_neg	Pd_neg	No					2021
358	Scuffle Creek Culvert	2/10/2021	Culvert	Late		32.630035	-83.383176	3612781.208	WH	PESU						Pd_neg	Pd_neg	No					2021
358	Scuffle Creek Culvert	2/10/2021	Culvert	Late		32.630035	-83.383176	3612781.208	O: Hole in wall	PESU						Pd_neg	Pd_neg	No					2021
358	Scuffle Creek Culvert	2/10/2021	Culvert	Late		32.630035	-83.383176	3612781.208	WH	PESU						Pd_neg	Pd_neg	No					2021
358	Scuffle Creek Culvert	2/10/2021	Culvert	Late		32.630035	-83.383176	3612781.208	WH	PESU						Pd_neg	Pd_neg	No					2021
366		1/20/2021	Culvert	Mid		32.435697	-82.650945	3589929.937	WH	PESU						Pd_neg		No					2021
368	Reedy Creek Trib Culvert	2/9/2021	Culvert	Late		32.43428	-82.50075	3589564.47	WH	PESU						Pd_neg		No					2021
370		1/21/2021	Culvert	Mid		32.382494	-82.224369	3583491.958	WH	PESU						Pd_neg		No	9.3				2021
370		1/21/2021	Culvert	Mid		32.382494	-82.224369	3583491.958	WH	PESU						Pd_neg		No	9.3				2021
370		1/21/2021	Culvert	Mid		32.382494	-82.224369	3583491.958	WH	PESU						Pd_neg		No	9.3				2021
371		1/21/2021	Culvert	Mid		32.40761	-82.318274	3586381.362	WH	PESU						Pd_neg		No					2021
371		1/21/2021	Culvert	Mid		32.40761	-82.318274	3586381.362	SW	PESU						Pd_neg		No					2021
372	Emanuel County Creek Culvert	2/9/2021	Culvert	Late		32.407955	-82.330166	3586433.465	CK	PESU						Pd_neg		No					2021
372	Emanuel County Creek Culvert	2/9/2021	Culvert	Late		32.407955	-82.330166	3586433.465	WH	PESU						Pd_neg		No					2021
372	Emanuel County Creek Culvert	2/9/2021	Culvert	Late		32.407955	-82.330166	3586433.465	WH	PESU						Pd_neg		No					2021
372	Emanuel County Creek Culvert	2/9/2021	Culvert	Late		32.407955	-82.330166	3586433.465	O: Hole in ceiling	PESU						Pd_neg		No					2021
372	Emanuel County Creek Culvert	3/16/2022	Culvert	Late		32.407955	-82.330166	3586433.465	WH	PESU						Pd_neg		No				New	2022
372	Emanuel County Creek Culvert	3/16/2022	Culvert	Late		32.407955	-82.330166	3586433.465	HC	PESU						Pd_neg		No				New	2022
372	Emanuel County Creek Culvert	3/16/2022	Culvert	Late		32.407955	-82.330166	3586433.465	SW	PESU						Pd_neg		No				New	2022
372	Emanuel County Creek Culvert	3/16/2022	Culvert	Late		32.407955	-82.330166	3586433.465	CK	PESU						Pd_neg		No				New	2022
372	Emanuel County Creek Culvert	3/16/2022	Culvert	Late		32.407955	-82.330166	3586433.465	WH	PESU						Pd_neg		No				New	2022
373		1/21/2021	Culvert	Mid		32.413928	-82.372138	3587145.549	CK	PESU						Pd_neg		No					2021
374		1/21/2021	Culvert	Mid		32.423723	-82.428291	3588300.656	SW	PESU						Pd_neg		No					2021
374		1/21/2021	Culvert	Mid		32.423723	-82.428291	3588300.656	HC	PESU						Pd_neg		No					2021
385	Harris Little Creek Culvert	2/4/2021	Culvert	Late		32.74272	-85.01847	3629914.937		PESU						Pd_neg	Pd_neg	No					2021
115	Little River Culvert	11/18/2020	Culvert	Early		33.61134	-83.70878	3722352.835	SW	PESU	A	F	NR	7	33.08	Pd_pos	Pd_pos	No	12.6	0	GA0636	Recap	2021
115	Little River Culvert	11/18/2020	Culvert	Early		33.61134	-83.70878	3722352.835	SW	PESU	A	F	NR	5.63	34.71	Pd_pos	Pd_pos	No	11.1	0	GA0638	New	2021
115	Little River Culvert	11/18/2020	Culvert	Early		33.61134	-83.70878	3722352.835	SW	PESU	A	F	NR	8	33.29	Pd_pos	Pd_pos	No	12.2	0	GA0639	New	2021
115	Little River Culvert	11/18/2020	Culvert	Early		33.61134	-83.70878	3722352.835	SW	PESU	A	F	NR	7	34.36	Pd_pos	Pd_pos	No	12.4	0	GA0644	New	2021
115	Little River Culvert	3/2/2021	Culvert	Late		33.61134	-83.70878	3722352.835	SW	PESU	A	F	NR	5.9	32.53	Pd_pos	Pd_pos	No	11.6	0	GA0639	Recap	2021
115	Little River Culvert	3/2/2021	Culvert	Late		33.61134	-83.70878	3722352.835	O: Hole in ceiling	PESU	A	F	NR	6.11	33.92	Pd_pos	Pd_pos	No	11.6	0	GA0680	Recap	2021
115	Little River Culvert	11/12/2021	Culvert	Early		33.61134	-83.70878	3722352.835	CK	PESU	A	F	NR	7.85	35.52	Pd_pos	Pd_pos	No	14.3	0	GA2644	New	2022
115	Little River Culvert	3/11/2022	Culvert	Late		33.61134	-83.70878	3722352.835	SW	PESU	A	F	NR	4.57	33.96	Pd_pos	Pd_pos	No		0	GA2624	New	2022
115	Little River Culvert	3/11/2022	Culvert	Late		33.61134	-83.70878	3722352.835	CK	PESU	A	F	NR	6.59	32.91	Pd_pos	Pd_pos	No	12.2	0	GA2626	New	2022
115	Little River Culvert	3/11/2022	Culvert	Late		33.61134	-83.70878	3722352.835	HC	PESU	A	F	NR	5.42	34.41	Pd_pos	Pd_pos	No	12.3	0	GA2628	New	2022
116		3/7/2019	Culvert	Late		33.95808	-83.78326	3760998.294	CK	PESU	A	F	NR	7	34	Pd_pos		No		0	GA0586	New	2019
127	Buck Creek Culvert	11/15/2019	Culvert	Early		33.69182728	-85.09502982	3735520.332	SW	PESU	A	F	NR	7.5	34	Pd_pos		No		0P	GA0927	New	2020
127	Buck Creek Culvert	11/15/2019	Culvert	Early		33.69182728	-85.09502982	3735520.332	SW	PESU	A	F	NR	7	33	Pd_pos		No		0	GA0929	New	2020
127	Buck Creek Culvert	11/15/2019	Culvert	Early		33.69182728	-85.09502982	3735520.332	CK	PESU	A	F	NR	7.5	35	Pd_pos		No		0	GA0930	New	2020
127	Buck Creek Culvert	11/15/2019	Culvert	Early		33.69182728	-85.09502982	3735520.332	CK	PESU	A	F	NR	7	34	Pd_pos		No		0P	GA0931	New	2020
127	Buck Creek Culvert	11/15/2019	Culvert	Early		33.69182728	-85.09502982	3735520.332	SW	PESU	A	F	NR	7.5	34	Pd_pos		No		0P	GA0932	New	2020
127	Buck Creek Culvert	11/15/2019	Culvert	Early		33.69182728	-85.09502982	3735520.332	SW	PESU	A	F	NR	7.5	34	Pd_pos		No		0	GA0934	New	2020
127	Buck Creek Culvert	2/24/2020	Culvert	Late		33.69182728	-85.09502982	3735520.332		PESU	A	F	NR	6	35	Pd_pos		No		0	GA0929	Recap	2020
127	Buck Creek Culvert	2/24/2020	Culvert	Late		33.69182728	-85.09502982	3735520.332		PESU	A	F	NR	5	35	Pd_pos		No		0P	GA0931	Recap	2020
127	Buck Creek Culvert	11/20/2020	Culvert	Early		33.69182728	-85.09502982	3735520.332		PESU	A	F	NR	6	36.14	Pd_pos		No	16	0	GA0531	New	2021
127	Buck Creek Culvert	11/20/2020	Culvert	Early		33.69182728	-85.09502982	3735520.332		PESU	A	F	NR	6	33.97	Pd_pos		No	14.8	0	GA0533	New	2021
127	Buck Creek Culvert	11/20/2020	Culvert	Early		33.69182728	-85.09502982	3735520.332		PESU	A	F	NR	6	33.94	Pd_pos		No	12.8	0	GA0536	New	2021
127	Buck Creek Culvert	11/20/2020	Culvert	Early		33.69182728	-85.09502982	3735520.332		PESU	A	F	NR	7	33.7	Pd_pos		No	12.1	0	GA0932	Recap	2021
127	Buck Creek Culvert	2/23/2021	Culvert	Late		33.69182728	-85.09502982	3735520.332	HC	PESU	A	F	NR	5.24	35.66	Pd_pos		No	9.2	0	GA0929	Recap	2021
127	Buck Creek Culvert	2/23/2021	Culvert	Late		33.69182728	-85.09502982	3735520.332	SW	PESU	A	F	NR	4.95	33.55	Pd_pos		No	10.6	0P	GA2269	New	2021
127	Buck Creek Culvert	11/19/2021	Culvert	Early		33.69182728	-85.09502982	3735520.332	WH	PESU	A	F	NR	7.11	35.5	Pd_pos		No	12.6	0	GA2606	New	2022
127	Buck Creek Culvert	11/19/2021	Culvert	Early		33.69182728	-85.09502982	3735520.332	HC	PESU	A	F	NR	6.32	34.5	Pd_pos		No	11.3	0	GA2611	New	2022
127	Buck Creek Culvert	11/19/2021	Culvert	Early		33.69182728	-85.09502982	3735520.332	SW	PESU	A	F	NR	5.59	33	Pd_pos		No	13.5	0	GA2613	New	2022
127	Buck Creek Culvert	3/18/2022	Culvert	Late		33.69182728	-85.09502982	3735520.332	SW	PESU	A	F	NR	5.23	34.25	Pd_pos		No	11.4	0P	GA2428	New	2022
127	Buck Creek Culvert	3/18/2022	Culvert	Late		33.69182728	-85.09502982	3735520.332	HC	PESU	A	F	NR	4.62	34	Pd_pos		No	11.8	0	GA2431	New	2022
127	Buck Creek Culvert	3/18/2022	Culvert	Late		33.69182728	-85.09502982	3735520.332	SW	PESU	A	F	NR	4.17	33	Pd_pos		No	10.8	0	GA2613	Recap	2022
130	Little River Paired Site	12/2/2020	Culvert	Early		33.55494	-83.45644	3715512.776	HC	PESU	A	F	NR	6.88	33.62	Pd_pos		No	10.6	0	GA2052	New	2021
130	Little River Paired Site	3/22/2021	Culvert	Late		33.55494	-83.45644	3715512.776	HC	PESU	A	F	NR	5.51	33.65	Pd_pos		No	15.2	1	GA2052	Recap	2021
162	UGA Stadium Culvert	3/6/2019	Culvert	Late		33.9489043	-83.37215247	3759025.02	SW	PESU	A	F	NR	6	33	Pd_pos	Unk	No		0	GA0617	New	2019
162	UGA Stadium Culvert	3/6/2019	Culvert	Late		33.9489043	-83.37215247	3759025.02	O	PESU	A	F	NR	6	35	Pd_pos	Unk	No		0	GA0618	New	2019
162	UGA Stadium Culvert	11/25/2019	Culvert	Early		33.9489043	-83.37215247	3759025.02		PESU	A	F	NR	7	33	Pd_pos	Pd_pos	No		0	GA0617	Recap	2020
162	UGA Stadium Culvert	11/25/2019	Culvert	Early		33.9489043	-83.37215247	3759025.02		PESU	A	F	NR	7	34	Pd_pos	Pd_pos	No		0	GA0655	New	2020
162	UGA Stadium Culvert	11/25/2019	Culvert	Early		33.9489043	-83.37215247	3759025.02		PESU	A	F	NR	6.5	34	Pd_pos	Pd_pos	No		0	GA0660	New	2020
162	UGA Stadium Culvert	11/25/2019	Culvert	Early		33.9489043	-83.37215247	3759025.02		PESU	A	F	NR	7	34	Pd_pos	Pd_pos	No		0	GA0661	New	2020
162	UGA Stadium Culvert	11/25/2019	Culvert	Early		33.9489043	-83.37215247	3759025.02		PESU	A	F	NR	7	35	Pd_pos	Pd_pos	No		0	GA0664	New	2020
162	UGA Stadium Culvert	11/25/2019	Culvert	Early		33.9489043	-83.37215247	3759025.02		PESU	A	F	NR	7.5	34	Pd_pos	Pd_pos	No		0	GA0666	New	2020
162	UGA Stadium Culvert	11/25/2019	Culvert	Early		33.9489043	-83.37215247	3759025.02		PESU	A	F	NR	6.5	33	Pd_pos	Pd_pos	No		0	GA0667	New	2020
162	UGA Stadium Culvert	11/25/2019	Culvert	Early		33.9489043	-83.37215247	3759025.02		PESU	A	F	NR	6	34	Pd_pos	Pd_pos	No		0	GA0670	New	2020
162	UGA Stadium Culvert	2/21/2020	Culvert	Late		33.9489043	-83.37215247	3759025.02		PESU	A	F	NR	5.5	33	Pd_pos	Pd_pos	No		0P	GA0617	Recap	2020
162	UGA Stadium Culvert	2/21/2020	Culvert	Late		33.9489043	-83.37215247	3759025.02		PESU	A	F	NR	4.5	32	Pd_pos	Pd_pos	No		0	GA0670	Recap	2020
162	UGA Stadium Culvert	11/24/2020	Culvert	Early		33.9489043	-83.37215247	3759025.02	SW	PESU	A	F	NR	6.5	33.7	Pd_pos	Pd_pos	No	14.1	0P	GA0540	New	2021
162	UGA Stadium Culvert	11/24/2020	Culvert	Early		33.9489043	-83.37215247	3759025.02	SW	PESU	A	F	NR	6	33.4	Pd_pos	Pd_pos	No	19	0P	GA0541	New	2021
162	UGA Stadium Culvert	11/24/2020	Culvert	Early		33.9489043	-83.37215247	3759025.02	CK	PESU	A	F	NR	6.5	34.3	Pd_pos	Pd_pos	No	13.6	0P	GA0542	New	2021
162	UGA Stadium Culvert	11/24/2020	Culvert	Early		33.9489043	-83.37215247	3759025.02	WH	PESU	A	F	NR	6.5	33.7	Pd_pos	Pd_pos	No	15.2	0	GA0617	Recap	2021
162	UGA Stadium Culvert	11/24/2020	Culvert	Early		33.9489043	-83.37215247	3759025.02	WH	PESU	A	F	NR	6.5	33.67	Pd_pos	Pd_pos	No	15	0	GA2051	New	2021
162	UGA Stadium Culvert	11/24/2020	Culvert	Early		33.9489043	-83.37215247	3759025.02	CK	PESU	A	F	NR	7.5	34.58	Pd_pos	Pd_pos	No	14.6	0	GA2100	New	2021
162	UGA Stadium Culvert	2/26/2021	Culvert	Late		33.9489043	-83.37215247	3759025.02	SW	PESU	A	F	NR	4.7	33.77	Pd_pos	Pd_pos	No	13.3	0	GA0617	Recap	2021
162	UGA Stadium Culvert	2/26/2021	Culvert	Late		33.9489043	-83.37215247	3759025.02		PESU	A	F	NR	5.86	34.12	Pd_pos	Pd_pos	No		0	GA0661	Recap	2021
162	UGA Stadium Culvert	2/26/2021	Culvert	Late		33.9489043	-83.37215247	3759025.02	O: Hole in ceiling	PESU	A	F	NR	4.87	34.21	Pd_pos	Pd_pos	No	11.8	0	GA2282	New	2021
162	UGA Stadium Culvert	11/9/2021	Culvert	Early		33.9489043	-83.37215247	3759025.02	O: Hole in ceiling	PESU	A	F	NR	7.05	33.67	Pd_pos	Pd_pos	No	15.7	0	GA0617	Recap	2022
162	UGA Stadium Culvert	11/9/2021	Culvert	Early		33.9489043	-83.37215247	3759025.02	CK	PESU	A	F	NR	6.52	33.34	Pd_pos	Pd_pos	No	14	0	GA2717	New	2022
162	UGA Stadium Culvert	11/9/2021	Culvert	Early		33.9489043	-83.37215247	3759025.02	HC	PESU	A	F	NR	7.51	34.02	Pd_pos	Pd_pos	No	15	0	GA2728	New	2022
162	UGA Stadium Culvert	11/9/2021	Culvert	Early		33.9489043	-83.37215247	3759025.02	HC	PESU	A	F	NR	7.5	36.13	Pd_pos	Pd_pos	No	15.5	0	GA2731	New	2022
162	UGA Stadium Culvert	3/4/2022	Culvert	Late		33.9489043	-83.37215247	3759025.02	HC	PESU	A	F	NR	5.76	33	Pd_pos	Pd_pos	No		0	GA0617	Recap	2022
162	UGA Stadium Culvert	3/4/2022	Culvert	Late		33.9489043	-83.37215247	3759025.02	O: Hole in ceiling	PESU	A	F	NR	6.2	34.68	Pd_pos	Pd_pos	No	12.7	0	GA2458	New	2022
162	UGA Stadium Culvert	3/4/2022	Culvert	Late		33.9489043	-83.37215247	3759025.02	HC	PESU	A	F	NR	4.42	32.6	Pd_pos	Pd_pos	No	15.5	0P	GA2459	New	2022
162	UGA Stadium Culvert	3/4/2022	Culvert	Late		33.9489043	-83.37215247	3759025.02	O: Hole in ceiling	PESU	A	F	NR	5.95	34.5	Pd_pos	Pd_pos	No	15.3	0P	GA2462	New	2022
162	UGA Stadium Culvert	3/4/2022	Culvert	Late		33.9489043	-83.37215247	3759025.02	O: Hole in ceiling	PESU	A	F	NR	4.63	34.5	Pd_pos	Pd_pos	No	13.4	0	GA2463	New	2022
162	UGA Stadium Culvert	3/4/2022	Culvert	Late		33.9489043	-83.37215247	3759025.02	SW	PESU	A	F	NR	5.8	35.7	Pd_pos	Pd_pos	No	15.4	0P	GA2731	Recap	2022
165		3/7/2019	Culvert	Late		33.96136	-83.62706	3760981.058	HC	PESU	A	F	NR	5.5	32	Pd_pos		No		0	GA0584	New	2019
165		3/7/2019	Culvert	Late		33.96136	-83.62706	3760981.058	HC	PESU	A	F	NR	5	33	Pd_pos		No		0	GA0585	New	2019
235	US-27 Culvert	1/22/2020	Culvert	Mid		33.68631713	-85.1493976	3735110.441		PESU	A	F	NR	5	34	Pd_pos	Pd_pos	No		0	GA0688	New	2020
235	US-27 Culvert	2/24/2020	Culvert	Late		33.68631713	-85.1493976	3735110.441	SW	PESU	A	F	NR	6	33	Pd_pos	Pd_pos	No			GA0688	Recap	2020
238	Red Creek Culvert	11/18/2020	Culvert	Early		33.08629498	-83.9924132	3664836.993	SW	PESU	A	F	NR	6	34.89	Pd_pos	Pd_pos	No		0	GA0514	New	2021
238	Red Creek Culvert	11/18/2020	Culvert	Early		33.08629498	-83.9924132	3664836.993	SW	PESU	A	F	NR	7	34.13	Pd_pos	Pd_pos	No	12.9	0	GA0519	New	2021
238	Red Creek Culvert	11/18/2020	Culvert	Early		33.08629498	-83.9924132	3664836.993	SW	PESU	A	F	NR	8	35.42	Pd_pos	Pd_pos	No	13.3	0	GA0520	New	2021
238	Red Creek Culvert	11/18/2020	Culvert	Early		33.08629498	-83.9924132	3664836.993	SW	PESU	A	F	NR	7.5	33.84	Pd_pos	Pd_pos	No	11.9	0	GA0522	New	2021
238	Red Creek Culvert	11/18/2020	Culvert	Early		33.08629498	-83.9924132	3664836.993	SW	PESU	A	F	NR	7	33.55	Pd_pos	Pd_pos	No	12.7	0	GA0524	New	2021
238	Red Creek Culvert	11/18/2020	Culvert	Early		33.08629498	-83.9924132	3664836.993	SW	PESU	A	F	NR	6.5	34.52	Pd_pos	Pd_pos	No	13.6	0	GA0648	New	2021
238	Red Creek Culvert	11/18/2020	Culvert	Early		33.08629498	-83.9924132	3664836.993	SW	PESU	A	F	NR	7	34.1	Pd_pos	Pd_pos	No	14.5	0	GA0649	New	2021
238	Red Creek Culvert	3/1/2021	Culvert	Late		33.08629498	-83.9924132	3664836.993	CK	PESU	A	F	NR	5.78	32.76	Pd_pos	Pd_pos	No	15.1	1	GA0519	Recap	2021
238	Red Creek Culvert	3/1/2021	Culvert	Late		33.08629498	-83.9924132	3664836.993	SW	PESU	A	F	NR	5.29	33.69	Pd_pos	Pd_pos	No	17.6	0	GA0522	Recap	2021
238	Red Creek Culvert	3/1/2021	Culvert	Late		33.08629498	-83.9924132	3664836.993	WH	PESU	A	F	NR	5.71	32.88	Pd_pos	Pd_pos	No		0	GA0524	Recap	2021
238	Red Creek Culvert	3/1/2021	Culvert	Late		33.08629498	-83.9924132	3664836.993	CK	PESU	A	F	NR	5.23	34.23	Pd_pos	Pd_pos	No	15.7	0	GA0648	Recap	2021
238	Red Creek Culvert	3/1/2021	Culvert	Late		33.08629498	-83.9924132	3664836.993	SW	PESU	A	F	NR	5.7	33.92	Pd_pos	Pd_pos	No	16.6	0	GA0649	Recap	2021
238	Red Creek Culvert	3/1/2021	Culvert	Late		33.08629498	-83.9924132	3664836.993	CK	PESU	A	F	NR	5.9	34.3	Pd_pos	Pd_pos	No	15	0	GA2287	New	2021
238	Red Creek Culvert	3/1/2021	Culvert	Late		33.08629498	-83.9924132	3664836.993	SW	PESU	A	F	NR	4.41	32.64	Pd_pos	Pd_pos	No	15.8	0	GA2292	New	2021
238	Red Creek Culvert	3/1/2021	Culvert	Late		33.08629498	-83.9924132	3664836.993	SW	PESU	A	F	NR	5.45	34.7	Pd_pos	Pd_pos	No	17.2	0	GA2295	New	2021
238	Red Creek Culvert	3/1/2021	Culvert	Late		33.08629498	-83.9924132	3664836.993	SW	PESU	A	F	NR	5.49	34.69	Pd_pos	Pd_pos	No	15.5	0	GA2296	New	2021
238	Red Creek Culvert	11/10/2021	Culvert	Early		33.08629498	-83.9924132	3664836.993	CK	PESU	A	F	NR	7.43	34.33	Pd_pos	Pd_pos	No	20.5	0	GA0522	Recap	2022
238	Red Creek Culvert	11/10/2021	Culvert	Early		33.08629498	-83.9924132	3664836.993	HC	PESU	A	F	NR	6.55	34	Pd_pos	Pd_pos	No	15.6	0	GA0648	Recap	2022
238	Red Creek Culvert	11/10/2021	Culvert	Early		33.08629498	-83.9924132	3664836.993	CK	PESU	A	F	NR	7.61	34	Pd_pos	Pd_pos	No	14.7	0	GA2287	Recap	2022
238	Red Creek Culvert	11/10/2021	Culvert	Early		33.08629498	-83.9924132	3664836.993	CK	PESU	A	F	NR	5.83	33.92	Pd_pos	Pd_pos	No	16.1	0P	GA2739	New	2022
238	Red Creek Culvert	11/10/2021	Culvert	Early		33.08629498	-83.9924132	3664836.993	CK	PESU	A	F	NR	5.96	33.05	Pd_pos	Pd_pos	No	14.9	0	GA2740	New	2022
238	Red Creek Culvert	3/16/2022	Culvert	Late		33.08629498	-83.9924132	3664836.993	SW	PESU	A	F	NR	5.46	34	Pd_pos	Pd_pos	No	14.3	1	GA0519	Recap	2022
238	Red Creek Culvert	3/16/2022	Culvert	Late		33.08629498	-83.9924132	3664836.993	CK	PESU	A	F	NR	5.75	34	Pd_pos	Pd_pos	No	13	0	GA0522	Recap	2022
238	Red Creek Culvert	3/16/2022	Culvert	Late		33.08629498	-83.9924132	3664836.993	CK	PESU	A	F	NR	5.25	34	Pd_pos	Pd_pos	No	13	0	GA0648	Recap	2022
238	Red Creek Culvert	3/16/2022	Culvert	Late		33.08629498	-83.9924132	3664836.993	SW	PESU	A	F	NR	5.65	34	Pd_pos	Pd_pos	No	13.3	0	GA0649	Recap	2022
238	Red Creek Culvert	3/16/2022	Culvert	Late		33.08629498	-83.9924132	3664836.993	SW	PESU	A	F	NR	5.41	34	Pd_pos	Pd_pos	No	13.9	0	GA2296	Recap	2022
238	Red Creek Culvert	3/16/2022	Culvert	Late		33.08629498	-83.9924132	3664836.993	CK	PESU	A	F	NR	4.9	34	Pd_pos	Pd_pos	No	12.7	1	GA2739	Recap	2022
238	Red Creek Culvert	3/16/2022	Culvert	Late		33.08629498	-83.9924132	3664836.993	SW	PESU	A	F	NR	4.83	34	Pd_pos	Pd_pos	No	13.4	2	GA2740	Recap	2022
238	Red Creek Culvert	3/16/2022	Culvert	Late		33.08629498	-83.9924132	3664836.993	CK	PESU	A	F	NR	5.71	36	Pd_pos	Pd_pos	No	12.1	0		New	2022
238	Red Creek Culvert	3/16/2022	Culvert	Late		33.08629498	-83.9924132	3664836.993	CK	PESU	A	F	NR	5.55	34	Pd_pos	Pd_pos	No	13	0		New	2022
238	Red Creek Culvert	3/16/2022	Culvert	Late		33.08629498	-83.9924132	3664836.993	SW	PESU	A	F	NR	4.51	34	Pd_pos	Pd_pos	No	14	0		New	2022
238	Red Creek Culvert	3/16/2022	Culvert	Late		33.08629498	-83.9924132	3664836.993	SW	PESU	A	F	NR	4.63	33	Pd_pos	Pd_pos	No	14.7	0		New	2022
238	Red Creek Culvert	3/16/2022	Culvert	Late		33.08629498	-83.9924132	3664836.993	SW	PESU	A	F	NR	5.25	35	Pd_pos	Pd_pos	No	14.7	1		New	2022
299	Randall Creek Culvert	2/1/2021	Culvert	Late		32.5504064	-84.7762907	3607739.895	HC	PESU	A	F	NR	5	33.57	Pd_pos	Pd_pos	No	9.4	0	GA2086	New	2021
299	Randall Creek Culvert	2/1/2021	Culvert	Late		32.5504064	-84.7762907	3607739.895	HC	PESU	A	F	NR	5.37	34.64	Pd_pos	Pd_pos	No	10.5	0P	GA2088	New	2021
299	Randall Creek Culvert	2/1/2021	Culvert	Late		32.5504064	-84.7762907	3607739.895	HC	PESU	A	F	NR	6.84	35.5	Pd_pos	Pd_pos	No	10.1	0	GA2089	New	2021
358	Scuffle Creek Culvert	11/30/2021	Culvert	Early		32.630035	-83.383176	3612781.208	SW	PESU	A	F	NR	6.27	34	Pd_pos	Pd_pos	No	10.5	0P	GA2241	Recap	2022
358	Scuffle Creek Culvert	11/30/2021	Culvert	Early		32.630035	-83.383176	3612781.208	SW	PESU	A	F	NR	7.6	36	Pd_pos	Pd_pos	No	15.5	0	GA2258	Recap	2022
358	Scuffle Creek Culvert	11/30/2021	Culvert	Early		32.630035	-83.383176	3612781.208	HC	PESU	A	F	NR	6.96	35.5	Pd_pos	Pd_pos	No	12	0	GA2321	New	2022
358	Scuffle Creek Culvert	3/17/2022	Culvert	Late		32.630035	-83.383176	3612781.208	WH	PESU	A	F	NR	6.16	35.79	Pd_pos	Pd_pos	No	13.5	0	GA2258	Recap	2022
358	Scuffle Creek Culvert	3/17/2022	Culvert	Late		32.630035	-83.383176	3612781.208	SW	PESU	A	F	NR	5.45	36	Pd_pos	Pd_pos	No	15.5	0		New	2022
358	Scuffle Creek Culvert	3/17/2022	Culvert	Late		32.630035	-83.383176	3612781.208	SW	PESU	A	F	NR	5.29	33.5	Pd_pos	Pd_pos	No	16	0		New	2022
358	Scuffle Creek Culvert	3/17/2022	Culvert	Late		32.630035	-83.383176	3612781.208	CK	PESU	A	F	NR	5.18	32	Pd_pos	Pd_pos	No	14.2	0		New	2022
358	Scuffle Creek Culvert	3/17/2022	Culvert	Late		32.630035	-83.383176	3612781.208	WH	PESU	A	F	NR	5.89	34	Pd_pos	Pd_pos	No	14.8	0P		New	2022
358	Scuffle Creek Culvert	3/17/2022	Culvert	Late		32.630035	-83.383176	3612781.208	HC	PESU	A	F	NR	5.37	34	Pd_pos	Pd_pos	No	15.6	0P		New	2022
358	Scuffle Creek Culvert	3/17/2022	Culvert	Late		32.630035	-83.383176	3612781.208	SW	PESU	A	F	NR	5.49	34	Pd_pos	Pd_pos	No	14.6	0		New	2022
385	Harris Little Creek Culvert	12/8/2021	Culvert	Early		32.74272	-85.01847	3629914.937	HC	PESU	A	F	NR	7.32	34.5	Pd_pos	Pd_pos	No	13.5	0	GA2180	Recap	2022
385	Harris Little Creek Culvert	12/8/2021	Culvert	Early		32.74272	-85.01847	3629914.937	HC	PESU	A	F	NR	6.32	34	Pd_pos	Pd_pos	No	13.9	0	GA2195	Recap	2022
385	Harris Little Creek Culvert	12/8/2021	Culvert	Early		32.74272	-85.01847	3629914.937	SW	PESU	A	F	NR	6.51	34	Pd_pos	Pd_pos	No	13.7	0	GA2349	New	2022
385	Harris Little Creek Culvert	12/8/2021	Culvert	Early		32.74272	-85.01847	3629914.937	SW	PESU	A	F	NR	6.13	33	Pd_pos	Pd_pos	No	13.5	0	GA2350	New	2022
385	Harris Little Creek Culvert	3/21/2022	Culvert	Late		32.74272	-85.01847	3629914.937	HC	PESU	A	F	NR	6.02	34	Pd_pos	Pd_pos	No	15.7	0	GA2180	Recap	2022
385	Harris Little Creek Culvert	3/21/2022	Culvert	Late		32.74272	-85.01847	3629914.937	HC	PESU	A	F	NR	5.05	33.5	Pd_pos	Pd_pos	No	15.3	0	GA2195	Recap	2022
385	Harris Little Creek Culvert	3/21/2022	Culvert	Late		32.74272	-85.01847	3629914.937	SW	PESU	A	F	NR	4.44	33	Pd_pos	Pd_pos	No	14.1	0	GA2349	Recap	2022
385	Harris Little Creek Culvert	3/21/2022	Culvert	Late		32.74272	-85.01847	3629914.937	O: SW on Wood	PESU	A	F	NR	4.38	33.5	Pd_pos	Pd_pos	No		0		New	2022
385	Harris Little Creek Culvert	3/21/2022	Culvert	Late		32.74272	-85.01847	3629914.937	HC	PESU	A	F	NR	5.18	35	Pd_pos	Pd_pos	No	15	0		New	2022
385	Harris Little Creek Culvert	3/21/2022	Culvert	Late		32.74272	-85.01847	3629914.937	HC	PESU	A	F	NR	5.38	33.5	Pd_pos	Pd_pos	No	15.6	0		New	2022
385	Harris Little Creek Culvert	3/21/2022	Culvert	Late		32.74272	-85.01847	3629914.937	HC	PESU	A	F	NR	4.89	33	Pd_pos	Pd_pos	No	15.7	0		New	2022
407	Scroggins Branch Culvert	2/2/2021	Culvert	Late		32.5622941	-84.6213837	3608552.466	SW	PESU	A	F	NR	5.65	34.53	Pd_pos		No	9.4	0	GA2090	New	2021
407	Scroggins Branch Culvert	2/2/2021	Culvert	Late		32.5622941	-84.6213837	3608552.466	HC	PESU	A	F	NR	6.08	33.74	Pd_pos		No	9.5	0	GA2151	New	2021
407	Scroggins Branch Culvert	2/2/2021	Culvert	Late		32.5622941	-84.6213837	3608552.466	SW	PESU	A	F	NR	6.76	34.05	Pd_pos		No	9.9	0	GA2158	New	2021
412	Little Hichitee Creek Culvert	2/3/2021	Culvert	Late		32.2542866	-84.7910126	3574933.588	HC	PESU	A	F	NR	5.53	34.94	Pd_pos		No	10.3	0	GA2163	New	2021
412	Little Hichitee Creek Culvert	2/3/2021	Culvert	Late		32.2542866	-84.7910126	3574933.588	CK	PESU	A	F	NR	5.15	33.51	Pd_pos		No	11	0P	GA2165	New	2021
412	Little Hichitee Creek Culvert	2/3/2021	Culvert	Late		32.2542866	-84.7910126	3574933.588	HC	PESU	A	F	NR	5.43	34.6	Pd_pos		No	11.2	0	GA2168	New	2021
412	Little Hichitee Creek Culvert	2/3/2021	Culvert	Late		32.2542866	-84.7910126	3574933.588	HC	PESU	A	F	NR	6.24	34.03	Pd_pos		No	10.9	0	GA2172	New	2021
412	Little Hichitee Creek Culvert	2/3/2021	Culvert	Late		32.2542866	-84.7910126	3574933.588	HC	PESU	A	F	NR	6.08	34.77	Pd_pos		No	10.8	0	GA2173	New	2021
412	Little Hichitee Creek Culvert	2/3/2021	Culvert	Late		32.2542866	-84.7910126	3574933.588	HC	PESU	A	F	NR	5.06	33.26	Pd_pos		No	10.8	0	GA2175	New	2021
412	Little Hichitee Creek Culvert	2/3/2021	Culvert	Late		32.2542866	-84.7910126	3574933.588	HC	PESU	A	F	NR	5.57	33.68	Pd_pos		No	11.1	0	GA2176	New	2021
412	Little Hichitee Creek Culvert	12/7/2021	Culvert	Early		32.2542866	-84.7910126	3574933.588	HC	PESU	A	F	NR	6.44	35	Pd_pos		No	14.2	0	GA2163	Recap	2022
412	Little Hichitee Creek Culvert	12/7/2021	Culvert	Early		32.2542866	-84.7910126	3574933.588	HC	PESU	A	F	NR	6.67	34.5	Pd_pos		No	20.9	0	GA2168	Recap	2022
412	Little Hichitee Creek Culvert	12/7/2021	Culvert	Early		32.2542866	-84.7910126	3574933.588	HC	PESU	A	F	NR	7	34.5	Pd_pos		No	14.6	0	GA2172	Recap	2022
412	Little Hichitee Creek Culvert	12/7/2021	Culvert	Early		32.2542866	-84.7910126	3574933.588	HC	PESU	A	F	NR	6.14	33.82	Pd_pos		No	17.3	0	GA2175	Recap	2022
412	Little Hichitee Creek Culvert	12/7/2021	Culvert	Early		32.2542866	-84.7910126	3574933.588	HC	PESU	A	F	NR	6.14	33	Pd_pos		No	15.2	0	GA2176	Recap	2022
412	Little Hichitee Creek Culvert	12/7/2021	Culvert	Early		32.2542866	-84.7910126	3574933.588	SW	PESU	A	F	NR	7.72	36.31	Pd_pos		No	14.8	0	GA2343	New	2022
412	Little Hichitee Creek Culvert	12/7/2021	Culvert	Early		32.2542866	-84.7910126	3574933.588	SW	PESU	A	F	NR	7.88	35.5	Pd_pos		No	15.6	0	GA2346	New	2022
412	Little Hichitee Creek Culvert	3/22/2022	Culvert	Late		32.2542866	-84.7910126	3574933.588	HC	PESU	A	F	NR	4.75	34.63	Pd_pos		No	17.9	0	GA2168	Recap	2022
412	Little Hichitee Creek Culvert	3/22/2022	Culvert	Late		32.2542866	-84.7910126	3574933.588	SW	PESU	A	F	NR	5.3	34	Pd_pos		No	19.2	0	GA2172	Recap	2022
412	Little Hichitee Creek Culvert	3/22/2022	Culvert	Late		32.2542866	-84.7910126	3574933.588	SW	PESU	A	F	NR	4.39	33	Pd_pos		No	17.2	0	GA2176	Recap	2022
412	Little Hichitee Creek Culvert	3/22/2022	Culvert	Late		32.2542866	-84.7910126	3574933.588	HC	PESU	A	F	NR	6.07	35.5	Pd_pos		No	28.7	0	GA2343	Recap	2022
412	Little Hichitee Creek Culvert	3/22/2022	Culvert	Late		32.2542866	-84.7910126	3574933.588	HC	PESU	A	F	NR	5.91	35	Pd_pos		No		0	GA2346	Recap	2022
412	Little Hichitee Creek Culvert	3/22/2022	Culvert	Late		32.2542866	-84.7910126	3574933.588	HC	PESU	A	F	NR	5.37	33.86	Pd_pos		No	17.6	0	GA2443	New	2022
412	Little Hichitee Creek Culvert	3/22/2022	Culvert	Late		32.2542866	-84.7910126	3574933.588	HC	PESU	A	F	NR	4.74	32	Pd_pos		No	19.4	0P	GA2445	New	2022
412	Little Hichitee Creek Culvert	3/22/2022	Culvert	Late		32.2542866	-84.7910126	3574933.588	SW	PESU	A	F	NR	5.46	35	Pd_pos		No	18.8	0	GA2446	New	2022
412	Little Hichitee Creek Culvert	3/22/2022	Culvert	Late		32.2542866	-84.7910126	3574933.588	HC	PESU	A	F	NR	4.53	33.5	Pd_pos		No	18.8	0	GA2448	New	2022
275	White River Cave Paired Site	12/14/2020	Culvert	Early		33.954191	-84.9829	3764229.321		PESU	A	F	NR	6.42	33.81	Pd_pos	Unk	No	13.9	0	GA2063	New	2021
275	White River Cave Paired Site	12/14/2020	Culvert	Early		33.954191	-84.9829	3764229.321		PESU	A	F	NR	6.52	34.57	Pd_pos	Unk	No	13.6	0	GA2065	New	2021
275	White River Cave Paired Site	12/14/2020	Culvert	Early		33.954191	-84.9829	3764229.321		PESU	A	F	NR	7.34	35.5	Pd_pos	Unk	No	13.1	0	GA2067	New	2021
275	White River Cave Paired Site	3/30/2021	Culvert	Late		33.954191	-84.9829	3764229.321	HC	PESU	A	F	NR	5.61	34.35	Pd_pos	Unk	No	15.3	0	GA2063	Recap	2021
275	White River Cave Paired Site	3/30/2021	Culvert	Late		33.954191	-84.9829	3764229.321	HC	PESU	A	F	NR	5.34	35.06	Pd_pos	Unk	No	16.6	0P	GA2314	New	2021
275	White River Cave Pair Site 1	11/15/2021	Culvert	Early		33.954191	-84.9829	3764229.321	SW	PESU	A	F	NR	6.88	33.66	Pd_pos	Pd_pos	No	13.5	0	GA2063	Recap	2022
275	White River Cave Pair Site 1	11/15/2021	Culvert	Early		33.954191	-84.9829	3764229.321	HC	PESU	A	F	NR	6.33	34.35	Pd_pos	Pd_pos	No	12.4	0	GA2065	Recap	2022
275	White River Cave Pair Site 1	3/1/2022	Culvert	Late		33.954191	-84.9829	3764229.321	SW	PESU	A	F	NR	5.51	34	Pd_pos	Pd_pos	No	12.9	0P	GA2063	Recap	2022
275	White River Cave Pair Site 1	3/1/2022	Culvert	Late		33.954191	-84.9829	3764229.321	WH	PESU	A	F	NR	4.91	34	Pd_pos	Pd_pos	No	12.6	0	GA2065	Recap	2022
275	White River Cave Pair Site 1	3/1/2022	Culvert	Late		33.954191	-84.9829	3764229.321	WH	PESU	A	F	NR	5.82	35	Pd_pos	Pd_pos	No	13	0	GA2067	Recap	2022
96	I-20 Occupied Augusta Site Pair	12/11/2020	Culvert	Early		33.49014	-82.26141	3706337.184	SW	PESU	A	M	NR	5.14	30.92	Pd_pos		No	12.8	0	GA2055	New	2021
97		3/5/2019	Culvert	Late		33.490958	-82.267973	3706435.311		PESU	A	M	NR	5	33	Pd_pos		No		0	GA0581	New	2019
97		3/5/2019	Culvert	Late		33.490958	-82.267973	3706435.311		PESU	A	M	NR	4	32	Pd_pos		No		0	GA0582	New	2019
97	Augusta Pair Site 2	11/4/2021	Culvert	Early		33.490958	-82.267973	3706435.311	SW	PESU	A	M	NR	7.18	32	Pd_pos		No	14	0	GA0581	Recap	2022
97	Augusta Pair Site 2	3/11/2022	Culvert	Late		33.490958	-82.267973	3706435.311	SW	PESU	A	M	NR	4.8	33.1	Pd_pos		No	14.6	0P	GA0581	Recap	2022
105	US-441 Wilkinson Unoccupied Site Pair	12/4/2020	Culvert	Early		32.89887	-83.1889	3642199.821	HC	PESU	A	M	NR	7.59	33	Pd_pos		No	14.3	0	GA2054	New	2021
115	Little River Culvert	11/18/2020	Culvert	Early		33.61134	-83.70878	3722352.835	SW	PESU	A	M	NR	5.5	33.15	Pd_pos	Pd_pos	No	12.8	0	GA0513	Recap	2021
115	Little River Culvert	11/18/2020	Culvert	Early		33.61134	-83.70878	3722352.835	SW	PESU	A	M	NR	6	34.18	Pd_pos	Pd_pos	No	12.5	0	GA0631	Recap	2021
115	Little River Culvert	11/18/2020	Culvert	Early		33.61134	-83.70878	3722352.835	SW	PESU	A	M	NR	6	33.51	Pd_pos	Pd_pos	No	12.8	0	GA0640	New	2021
115	Little River Culvert	11/18/2020	Culvert	Early		33.61134	-83.70878	3722352.835	SW	PESU	A	M	NR	6.5	34.17	Pd_pos	Pd_pos	No	11.4	0	GA0641	New	2021
115	Little River Culvert	11/18/2020	Culvert	Early		33.61134	-83.70878	3722352.835	SW	PESU	A	M	NR	6	34.68	Pd_pos	Pd_pos	No	12	0	GA0642	New	2021
115	Little River Culvert	11/18/2020	Culvert	Early		33.61134	-83.70878	3722352.835	SW	PESU	A	M	NR	6	34.4	Pd_pos	Pd_pos	No	11.1	0	GA0643	New	2021
115	Little River Culvert	11/18/2020	Culvert	Early		33.61134	-83.70878	3722352.835	SW	PESU	A	M	NR	6.5	31.63	Pd_pos	Pd_pos	No	12.5	0	GA0645	New	2021
115	Little River Culvert	11/18/2020	Culvert	Early		33.61134	-83.70878	3722352.835	SW	PESU	A	M	NR	6.5	34.75	Pd_pos	Pd_pos	No	11.6	0	GA0646	New	2021
115	Little River Culvert	11/18/2020	Culvert	Early		33.61134	-83.70878	3722352.835	O	PESU	A	M	NR	6.5	34.02	Pd_pos	Pd_pos	No	12.7	0	GA0673	Recap	2021
115	Little River Culvert	11/18/2020	Culvert	Early		33.61134	-83.70878	3722352.835	SW	PESU	A	M	NR	6.5	34.11	Pd_pos	Pd_pos	No	12.4	0	GA0679	Recap	2021
115	Little River Culvert	11/18/2020	Culvert	Early		33.61134	-83.70878	3722352.835	SW	PESU	A	M	NR	6.5	34.63	Pd_pos	Pd_pos	No	13.4	0	No Band		2021
115	Little River Culvert	3/2/2021	Culvert	Late		33.61134	-83.70878	3722352.835	HC	PESU	A	M	NR	5.34	33.8	Pd_pos	Pd_pos	No	10.9	0	GA0641	Recap	2021
115	Little River Culvert	3/2/2021	Culvert	Late		33.61134	-83.70878	3722352.835	HC	PESU	A	M	NR	4.9	33.68	Pd_pos	Pd_pos	No	11.9	0	GA0673	Recap	2021
115	Little River Culvert	3/2/2021	Culvert	Late		33.61134	-83.70878	3722352.835	CK	PESU	A	M	NR	5.23	33.96	Pd_pos	Pd_pos	No	11.1	0P	GA0679	Recap	2021
115	Little River Culvert	3/2/2021	Culvert	Late		33.61134	-83.70878	3722352.835	CK	PESU	A	M	NR	4.92	34.64	Pd_pos	Pd_pos	No	11.7	0	GA0681	Recap	2021
115	Little River Culvert	3/2/2021	Culvert	Late		33.61134	-83.70878	3722352.835	CK	PESU	A	M	NR	5.38	34.86	Pd_pos	Pd_pos	No	11.8	0	GA0698	Recap	2021
115	Little River Culvert	3/2/2021	Culvert	Late		33.61134	-83.70878	3722352.835	SW	PESU	A	M	NR	5.64	32.66	Pd_pos	Pd_pos	No	11.5	0P	GA2298	New	2021
115	Little River Culvert	3/2/2021	Culvert	Late		33.61134	-83.70878	3722352.835	SW	PESU	A	M	NR	5.13	33.65	Pd_pos	Pd_pos	No	11.4	0P	GA2299	New	2021
115	Little River Culvert	3/2/2021	Culvert	Late		33.61134	-83.70878	3722352.835	CK	PESU	A	M	NR	4.81	32.72	Pd_pos	Pd_pos	No	11.3	0	GA2300	New	2021
115	Little River Culvert	3/2/2021	Culvert	Late		33.61134	-83.70878	3722352.835	CK	PESU	A	M	S/TD	5.16	34.28	Pd_pos	Pd_pos	No	10.8	0P	GA2301	New	2021
115	Little River Culvert	3/2/2021	Culvert	Late		33.61134	-83.70878	3722352.835	CK	PESU	A	M	NR	5.2	35.31	Pd_pos	Pd_pos	No	11.3	0P	GA2302	New	2021
115	Little River Culvert	3/2/2021	Culvert	Late		33.61134	-83.70878	3722352.835	CK	PESU	A	M	S/TD	5.51	34.06	Pd_pos	Pd_pos	No	11.9	0	GA2303	New	2021
115	Little River Culvert	3/2/2021	Culvert	Late		33.61134	-83.70878	3722352.835	CK	PESU	A	M	NR	4.65	31.75	Pd_pos	Pd_pos	No		0	GA2304	New	2021
115	Little River Culvert	11/12/2021	Culvert	Early		33.61134	-83.70878	3722352.835	SW	PESU	A	M	NR	5.73	33.95	Pd_pos	Pd_pos	No	14.4	0	GA0513	Recap	2022
115	Little River Culvert	11/12/2021	Culvert	Early		33.61134	-83.70878	3722352.835	HC	PESU	A	M	S/TD	6.2	33.98	Pd_pos	Pd_pos	No	14.8	0	GA0643	Recap	2022
115	Little River Culvert	11/12/2021	Culvert	Early		33.61134	-83.70878	3722352.835	HC	PESU	A	M	NR	5.84	34.63	Pd_pos	Pd_pos	No	15.5	0P	GA0681	Recap	2022
115	Little River Culvert	11/12/2021	Culvert	Early		33.61134	-83.70878	3722352.835	CK	PESU	A	M	NR	6.4	34.95	Pd_pos	Pd_pos	No	15.2	0	GA0698	Recap	2022
115	Little River Culvert	11/12/2021	Culvert	Early		33.61134	-83.70878	3722352.835	SW	PESU	A	M	NR	6.43	34.5	Pd_pos	Pd_pos	No		0P	GA0700	Recap	2022
115	Little River Culvert	11/12/2021	Culvert	Early		33.61134	-83.70878	3722352.835	HC	PESU	A	M	NR	6.54	33.77	Pd_pos	Pd_pos	No	14.9	0P	GA2602	New	2022
115	Little River Culvert	11/12/2021	Culvert	Early		33.61134	-83.70878	3722352.835	SW	PESU	A	M	NR	6.28	34.17	Pd_pos	Pd_pos	No	14.6	0P	GA2645	New	2022
115	Little River Culvert	3/11/2022	Culvert	Late		33.61134	-83.70878	3722352.835	HC	PESU	A	M	NR	4.98	31.93	Pd_pos	Pd_pos	No	11.5	0	GA0645	Recap	2022
115	Little River Culvert	3/11/2022	Culvert	Late		33.61134	-83.70878	3722352.835	HC	PESU	A	M	NR	4.87	34.72	Pd_pos	Pd_pos	No	15.8	0P	GA0681	Recap	2022
115	Little River Culvert	3/11/2022	Culvert	Late		33.61134	-83.70878	3722352.835	CK	PESU	A	M	NR	4.87	34.5	Pd_pos	Pd_pos	No	10.5	0	GA0698	Recap	2022
115	Little River Culvert	3/11/2022	Culvert	Late		33.61134	-83.70878	3722352.835	WH	PESU	A	M	NR	5.45	32.84	Pd_pos	Pd_pos	No	11.5	0	GA2300	Recap	2022
115	Little River Culvert	3/11/2022	Culvert	Late		33.61134	-83.70878	3722352.835	CK	PESU	A	M	NR	5.66	34	Pd_pos	Pd_pos	No	10.8	0P	GA2301	Recap	2022
115	Little River Culvert	3/11/2022	Culvert	Late		33.61134	-83.70878	3722352.835	CK	PESU	A	M	NR	4.77	35.21	Pd_pos	Pd_pos	No	12.5	0	GA2625	New	2022
115	Little River Culvert	3/11/2022	Culvert	Late		33.61134	-83.70878	3722352.835	CK	PESU	A	M	NR	6.18	33	Pd_pos	Pd_pos	No	11.3	0	GA2627	New	2022
115	Little River Culvert	3/11/2022	Culvert	Late		33.61134	-83.70878	3722352.835	HC	PESU	A	M	NR	5.2	32	Pd_pos	Pd_pos	No	12.6	0P	GA2629	New	2022
115	Little River Culvert	3/11/2022	Culvert	Late		33.61134	-83.70878	3722352.835	HC	PESU	A	M	S/TD	4.8	31.93	Pd_pos	Pd_pos	No	12.2	0P	GA2630	New	2022
115	Little River Culvert	3/11/2022	Culvert	Late		33.61134	-83.70878	3722352.835	CK	PESU	A	M	NR	5.09	34.33	Pd_pos	Pd_pos	No	11.8	0P	GA2643	New	2022
127	Buck Creek Culvert	11/15/2019	Culvert	Early		33.69182728	-85.09502982	3735520.332	SW	PESU	A	M	NR	6.5	33	Pd_pos		No		0	GA0921	New	2020
127	Buck Creek Culvert	11/15/2019	Culvert	Early		33.69182728	-85.09502982	3735520.332	SW	PESU	A	M	NR	6	34	Pd_pos		No		0	GA0922	New	2020
127	Buck Creek Culvert	11/15/2019	Culvert	Early		33.69182728	-85.09502982	3735520.332	CK	PESU	A	M	NR	6	31	Pd_pos		No		0	GA0923	New	2020
127	Buck Creek Culvert	11/15/2019	Culvert	Early		33.69182728	-85.09502982	3735520.332	SW	PESU	A	M	NR	6	32	Pd_pos		No		0	GA0924	New	2020
127	Buck Creek Culvert	11/15/2019	Culvert	Early		33.69182728	-85.09502982	3735520.332	SW	PESU	A	M	NR	6	32	Pd_pos		No		0	GA0925	New	2020
127	Buck Creek Culvert	11/15/2019	Culvert	Early		33.69182728	-85.09502982	3735520.332	SW	PESU	A	M	NR	6	33	Pd_pos		No		0	GA0926	New	2020
127	Buck Creek Culvert	11/15/2019	Culvert	Early		33.69182728	-85.09502982	3735520.332	SW	PESU	A	M	NR	6	32	Pd_pos		No		0P	GA0928	New	2020
127	Buck Creek Culvert	11/15/2019	Culvert	Early		33.69182728	-85.09502982	3735520.332	CK	PESU	A	M	NR	6.5	33	Pd_pos		No		0	GA0933	New	2020
127	Buck Creek Culvert	11/15/2019	Culvert	Early		33.69182728	-85.09502982	3735520.332	SW	PESU	A	M	NR	7	33	Pd_pos		No		0	GA0935	New	2020
127	Buck Creek Culvert	2/24/2020	Culvert	Late		33.69182728	-85.09502982	3735520.332		PESU	A	M	NR	4.75	34	Pd_pos		No		0	GA0622	New	2020
127	Buck Creek Culvert	2/24/2020	Culvert	Late		33.69182728	-85.09502982	3735520.332		PESU	A	M	NR	4.5	34	Pd_pos		No		0	GA0623	New	2020
127	Buck Creek Culvert	2/24/2020	Culvert	Late		33.69182728	-85.09502982	3735520.332		PESU	A	M	NR	4	33.5	Pd_pos		No		0	GA0624	New	2020
127	Buck Creek Culvert	2/24/2020	Culvert	Late		33.69182728	-85.09502982	3735520.332		PESU	A	M	NR	4.5	33	Pd_pos		No		0	GA0625	New	2020
127	Buck Creek Culvert	2/24/2020	Culvert	Late		33.69182728	-85.09502982	3735520.332		PESU	A	M	NR	4	34	Pd_pos		No		0	GA0626	New	2020
127	Buck Creek Culvert	2/24/2020	Culvert	Late		33.69182728	-85.09502982	3735520.332		PESU	A	M	NR	4.75	32	Pd_pos		No		0	GA0627	New	2020
127	Buck Creek Culvert	2/24/2020	Culvert	Late		33.69182728	-85.09502982	3735520.332		PESU	A	M	NR	4.75	33	Pd_pos		No		0	GA0694	New	2020
127	Buck Creek Culvert	2/24/2020	Culvert	Late		33.69182728	-85.09502982	3735520.332		PESU	A	M	NR	4.5	31	Pd_pos		No		0	GA0695	New	2020
127	Buck Creek Culvert	2/24/2020	Culvert	Late		33.69182728	-85.09502982	3735520.332		PESU	A	M	NR	5	34	Pd_pos		No		0	GA0696	New	2020
127	Buck Creek Culvert	2/24/2020	Culvert	Late		33.69182728	-85.09502982	3735520.332		PESU	A	M	NR	4.5	33	Pd_pos		No		0	GA0697	New	2020
127	Buck Creek Culvert	2/24/2020	Culvert	Late		33.69182728	-85.09502982	3735520.332		PESU	A	M	NR	5	34.5	Pd_pos		No		0	GA0922	Recap	2020
127	Buck Creek Culvert	2/24/2020	Culvert	Late		33.69182728	-85.09502982	3735520.332		PESU	A	M	NR	4	32.5	Pd_pos		No		0P	GA0923	Recap	2020
127	Buck Creek Culvert	2/24/2020	Culvert	Late		33.69182728	-85.09502982	3735520.332		PESU	A	M	NR	4.5	33	Pd_pos		No		0	GA0924	Recap	2020
127	Buck Creek Culvert	2/24/2020	Culvert	Late		33.69182728	-85.09502982	3735520.332		PESU	A	M	NR	6	32	Pd_pos		No		0	GA0925	Recap	2020
127	Buck Creek Culvert	2/24/2020	Culvert	Late		33.69182728	-85.09502982	3735520.332		PESU	A	M	NR	4.5	34	Pd_pos		No		0	GA0926	Recap	2020
127	Buck Creek Culvert	2/24/2020	Culvert	Late		33.69182728	-85.09502982	3735520.332		PESU	A	M	NR	5	34	Pd_pos		No		0	GA0933	Recap	2020
127	Buck Creek Culvert	11/20/2020	Culvert	Early		33.69182728	-85.09502982	3735520.332	WH	PESU	A	M	S/TD	6	33	Pd_pos		No	12.2	0	GA0526	New	2021
127	Buck Creek Culvert	11/20/2020	Culvert	Early		33.69182728	-85.09502982	3735520.332	WH	PESU	A	M	NR	5.5	33.93	Pd_pos		No	12.9	0P	GA0527	New	2021
127	Buck Creek Culvert	11/20/2020	Culvert	Early		33.69182728	-85.09502982	3735520.332		PESU	A	M	NR	6.5	32.37	Pd_pos		No	11.4	0P	GA0528	New	2021
127	Buck Creek Culvert	11/20/2020	Culvert	Early		33.69182728	-85.09502982	3735520.332		PESU	A	M	S/TD	5	32.59	Pd_pos		No	12.9	0P	GA0529	New	2021
127	Buck Creek Culvert	11/20/2020	Culvert	Early		33.69182728	-85.09502982	3735520.332		PESU	A	M	NR	6	34.41	Pd_pos		No	15.3	0	GA0530	New	2021
127	Buck Creek Culvert	11/20/2020	Culvert	Early		33.69182728	-85.09502982	3735520.332		PESU	A	M	NR	5.5	33.73	Pd_pos		No	20	0	GA0532	New	2021
127	Buck Creek Culvert	11/20/2020	Culvert	Early		33.69182728	-85.09502982	3735520.332		PESU	A	M	NR	5	33.19	Pd_pos		No	14.5	0P	GA0534	New	2021
127	Buck Creek Culvert	11/20/2020	Culvert	Early		33.69182728	-85.09502982	3735520.332		PESU	A	M	S/TD	5	34.64	Pd_pos		No	12.1	0	GA0535	New	2021
127	Buck Creek Culvert	11/20/2020	Culvert	Early		33.69182728	-85.09502982	3735520.332		PESU	A	M	NR	5.5	32.54	Pd_pos		No	13	0	GA0537	New	2021
127	Buck Creek Culvert	11/20/2020	Culvert	Early		33.69182728	-85.09502982	3735520.332		PESU	A	M	NR	5.5	32.41	Pd_pos		No	12.8	0	GA0538	New	2021
127	Buck Creek Culvert	11/20/2020	Culvert	Early		33.69182728	-85.09502982	3735520.332		PESU	A	M	NR	6	34.23	Pd_pos		No	13.7	0	GA0623	Recap	2021
127	Buck Creek Culvert	11/20/2020	Culvert	Early		33.69182728	-85.09502982	3735520.332		PESU	A	M	NR	5	32.7	Pd_pos		No	12.4	0	GA0624	Recap	2021
127	Buck Creek Culvert	11/20/2020	Culvert	Early		33.69182728	-85.09502982	3735520.332		PESU	A	M	NR	5	31.46	Pd_pos		No	14.5	0	GA0627	Recap	2021
127	Buck Creek Culvert	11/20/2020	Culvert	Early		33.69182728	-85.09502982	3735520.332		PESU	A	M	NR	5.5	34.31	Pd_pos		No	13.3	0P	GA0922	Recap	2021
127	Buck Creek Culvert	11/20/2020	Culvert	Early		33.69182728	-85.09502982	3735520.332	WH	PESU	A	M	NR	5.5	32.9	Pd_pos		No	11.5	0P	GA0924	Recap	2021
127	Buck Creek Culvert	11/20/2020	Culvert	Early		33.69182728	-85.09502982	3735520.332		PESU	A	M	S/TD	6.5	33.91	Pd_pos		No	13	0	GA0935	Recap	2021
127	Buck Creek Culvert	2/23/2021	Culvert	Late		33.69182728	-85.09502982	3735520.332	HC	PESU	A	M	S/TD	5.31	31.96	Pd_pos		No	11.1	0	GA0526	Recap	2021
127	Buck Creek Culvert	2/23/2021	Culvert	Late		33.69182728	-85.09502982	3735520.332	SW	PESU	A	M	S/TD	4.51	34.58	Pd_pos		No	11.7	0	GA0527	Recap	2021
127	Buck Creek Culvert	2/23/2021	Culvert	Late		33.69182728	-85.09502982	3735520.332	SW	PESU	A	M	NR	4.94	33.04	Pd_pos		No	10.1	0P	GA0528	Recap	2021
127	Buck Creek Culvert	2/23/2021	Culvert	Late		33.69182728	-85.09502982	3735520.332	HC	PESU	A	M	NR	4.38	32.39	Pd_pos		No	10.4	0P	GA0529	Recap	2021
127	Buck Creek Culvert	2/23/2021	Culvert	Late		33.69182728	-85.09502982	3735520.332	SW	PESU	A	M	S/TD	4.72	34.35	Pd_pos		No		0	GA0530	Recap	2021
127	Buck Creek Culvert	2/23/2021	Culvert	Late		33.69182728	-85.09502982	3735520.332	SW	PESU	A	M	NR	4.98	34.9	Pd_pos		No	11.7	0	GA0535	Recap	2021
127	Buck Creek Culvert	2/23/2021	Culvert	Late		33.69182728	-85.09502982	3735520.332	SW	PESU	A	M	NR	4.4	32.5	Pd_pos		No	10.2	0	GA0538	Recap	2021
127	Buck Creek Culvert	2/23/2021	Culvert	Late		33.69182728	-85.09502982	3735520.332	O: Wood	PESU	A	M	NR	4.72	35.22	Pd_pos		No	9.8	0	GA0622	Recap	2021
127	Buck Creek Culvert	2/23/2021	Culvert	Late		33.69182728	-85.09502982	3735520.332	SW	PESU	A	M	S/TD	4.54	32.29	Pd_pos		No	11.1	0	GA0623	Recap	2021
127	Buck Creek Culvert	2/23/2021	Culvert	Late		33.69182728	-85.09502982	3735520.332	SW	PESU	A	M	NR	4.26	30.78	Pd_pos		No	8.9	0	GA0624	Recap	2021
127	Buck Creek Culvert	2/23/2021	Culvert	Late		33.69182728	-85.09502982	3735520.332	SW	PESU	A	M	NR	4.37	32.7	Pd_pos		No	11.8	0	GA0627	Recap	2021
127	Buck Creek Culvert	2/23/2021	Culvert	Late		33.69182728	-85.09502982	3735520.332	HC	PESU	A	M	NR	5.02	34.16	Pd_pos		No	12.4	0P	GA0922	Recap	2021
127	Buck Creek Culvert	2/23/2021	Culvert	Late		33.69182728	-85.09502982	3735520.332	SW	PESU	A	M	S/TD	4.56	33.13	Pd_pos		No	9.3	0P	GA0924	Recap	2021
127	Buck Creek Culvert	2/23/2021	Culvert	Late		33.69182728	-85.09502982	3735520.332	O: Wood	PESU	A	M	NR	5	33.83	Pd_pos		No	12.2	0	GA0935	Recap	2021
127	Buck Creek Culvert	2/23/2021	Culvert	Late		33.69182728	-85.09502982	3735520.332	SW	PESU	A	M	S/TD	5.25	33.65	Pd_pos		No	10.3	0P	GA2261	New	2021
127	Buck Creek Culvert	2/23/2021	Culvert	Late		33.69182728	-85.09502982	3735520.332	SW	PESU	A	M	S/TD	5.41	34.74	Pd_pos		No	10.9	0P	GA2262	New	2021
127	Buck Creek Culvert	2/23/2021	Culvert	Late		33.69182728	-85.09502982	3735520.332	CK	PESU	A	M	NR	4.48	34.17	Pd_pos		No	10.6	0	GA2263	New	2021
127	Buck Creek Culvert	2/23/2021	Culvert	Late		33.69182728	-85.09502982	3735520.332	SW	PESU	A	M	S/TD	4.94	31.27	Pd_pos		No	10.2	0P	GA2264	New	2021
127	Buck Creek Culvert	2/23/2021	Culvert	Late		33.69182728	-85.09502982	3735520.332	HC	PESU	A	M	S/TD	4.79	32.21	Pd_pos		No	9.2	0	GA2265	New	2021
127	Buck Creek Culvert	2/23/2021	Culvert	Late		33.69182728	-85.09502982	3735520.332	O: Wood	PESU	A	M	NR	4.51	32.14	Pd_pos		No	9.6	0P	GA2266	New	2021
127	Buck Creek Culvert	2/23/2021	Culvert	Late		33.69182728	-85.09502982	3735520.332	HC	PESU	A	M	S/TD	5.76	34.7	Pd_pos		No	9.6	0	GA2267	New	2021
127	Buck Creek Culvert	2/23/2021	Culvert	Late		33.69182728	-85.09502982	3735520.332	O: Wood	PESU	A	M	NR	4.61	33.69	Pd_pos		No	9.1	0	GA2268	New	2021
127	Buck Creek Culvert	2/23/2021	Culvert	Late		33.69182728	-85.09502982	3735520.332	HC	PESU	A	M	NR	4.77	33.84	Pd_pos		No	9.3	0	GA2270	New	2021
127	Buck Creek Culvert	2/23/2021	Culvert	Late		33.69182728	-85.09502982	3735520.332	CK	PESU	A	M	NR	4.8	35.22	Pd_pos		No	10.6	0	GA2271	New	2021
127	Buck Creek Culvert	2/23/2021	Culvert	Late		33.69182728	-85.09502982	3735520.332	WH	PESU	A	M	NR	5.34	34.55	Pd_pos		No	11.8	1	GA2272	New	2021
127	Buck Creek Culvert	2/23/2021	Culvert	Late		33.69182728	-85.09502982	3735520.332	HC	PESU	A	M	NR	4.82	32.19	Pd_pos		No	11.5	0	GA2273	New	2021
127	Buck Creek Culvert	2/23/2021	Culvert	Late		33.69182728	-85.09502982	3735520.332	SW	PESU	A	M	NR	4.51	33.58	Pd_pos		No	11.5	0	GA2274	New	2021
127	Buck Creek Culvert	2/23/2021	Culvert	Late		33.69182728	-85.09502982	3735520.332	HC	PESU	A	M	NR	4.18	31.46	Pd_pos		No	11	0	GA2275	New	2021
127	Buck Creek Culvert	11/19/2021	Culvert	Early		33.69182728	-85.09502982	3735520.332	SW	PESU	A	M	S/TD	5.97	33.61	Pd_pos		No	13.1	0	GA0527	Recap	2022
127	Buck Creek Culvert	11/19/2021	Culvert	Early		33.69182728	-85.09502982	3735520.332	CK	PESU	A	M	NR	6.17	32.5	Pd_pos		No	10.8	0	GA0529	Recap	2022
127	Buck Creek Culvert	11/19/2021	Culvert	Early		33.69182728	-85.09502982	3735520.332	HC	PESU	A	M	NR	6.11	34	Pd_pos		No	9.5	0	GA0530	Recap	2022
127	Buck Creek Culvert	11/19/2021	Culvert	Early		33.69182728	-85.09502982	3735520.332	CK	PESU	A	M	S/TD	6.14	34.5	Pd_pos		No	11	0	GA0622	Recap	2022
127	Buck Creek Culvert	11/19/2021	Culvert	Early		33.69182728	-85.09502982	3735520.332		PESU	A	M	S/TD	5.82	34.5	Pd_pos		No	20.1	0	GA0623	Recap	2022
127	Buck Creek Culvert	11/19/2021	Culvert	Early		33.69182728	-85.09502982	3735520.332	SW	PESU	A	M	NR	5.22	35	Pd_pos		No	9	0	GA0624	Recap	2022
127	Buck Creek Culvert	11/19/2021	Culvert	Early		33.69182728	-85.09502982	3735520.332	HC	PESU	A	M	NR	5.15	34	Pd_pos		No	10.2	0	GA0626	Recap	2022
127	Buck Creek Culvert	11/19/2021	Culvert	Early		33.69182728	-85.09502982	3735520.332	CK	PESU	A	M	NR	6.02	33	Pd_pos		No	11.3	0	GA0627	Recap	2022
127	Buck Creek Culvert	11/19/2021	Culvert	Early		33.69182728	-85.09502982	3735520.332	HC	PESU	A	M	S/TD	6.54	33.5	Pd_pos		No	10.4	0	GA0696	Recap	2022
127	Buck Creek Culvert	11/19/2021	Culvert	Early		33.69182728	-85.09502982	3735520.332	HC	PESU	A	M	NR	5.6	34	Pd_pos		No	10.8	0P	GA0922	Recap	2022
127	Buck Creek Culvert	11/19/2021	Culvert	Early		33.69182728	-85.09502982	3735520.332	SW	PESU	A	M	S/TD	5.53	32.82	Pd_pos		No	10.7	0	GA0924	Recap	2022
127	Buck Creek Culvert	11/19/2021	Culvert	Early		33.69182728	-85.09502982	3735520.332	O: Behind wood	PESU	A	M	NR	6.49	34	Pd_pos		No	9.1	0	GA0935	Recap	2022
127	Buck Creek Culvert	11/19/2021	Culvert	Early		33.69182728	-85.09502982	3735520.332	SW	PESU	A	M	S/TD	6.05	34.5	Pd_pos		No	11.1	0	GA2263	Recap	2022
127	Buck Creek Culvert	11/19/2021	Culvert	Early		33.69182728	-85.09502982	3735520.332	SW	PESU	A	M	NR	5.8	32.5	Pd_pos		No	10.3	0P	GA2265	Recap	2022
127	Buck Creek Culvert	11/19/2021	Culvert	Early		33.69182728	-85.09502982	3735520.332	HC	PESU	A	M	NR	6.61	35.01	Pd_pos		No	10.7	0	GA2267	Recap	2022
127	Buck Creek Culvert	11/19/2021	Culvert	Early		33.69182728	-85.09502982	3735520.332	HC	PESU	A	M	NR	5.77	33.5	Pd_pos		No	10.4	0	GA2270	Recap	2022
127	Buck Creek Culvert	11/19/2021	Culvert	Early		33.69182728	-85.09502982	3735520.332	CK	PESU	A	M	NR	7.13	35	Pd_pos		No	11.2	0	GA2272	Recap	2022
127	Buck Creek Culvert	11/19/2021	Culvert	Early		33.69182728	-85.09502982	3735520.332	SW	PESU	A	M	NR	5.83	34.5	Pd_pos		No	9.3	0	GA2274	Recap	2022
127	Buck Creek Culvert	11/19/2021	Culvert	Early		33.69182728	-85.09502982	3735520.332	CK	PESU	A	M	NR	6.02	32	Pd_pos		No	11.2	0	GA2275	Recap	2022
127	Buck Creek Culvert	11/19/2021	Culvert	Early		33.69182728	-85.09502982	3735520.332	HC	PESU	A	M	S/TD	6.09	35.5	Pd_pos		No	10.9	0	GA2603	New	2022
127	Buck Creek Culvert	11/19/2021	Culvert	Early		33.69182728	-85.09502982	3735520.332	SW	PESU	A	M	NR	6.66	36	Pd_pos		No	14.3	0P	GA2604	New	2022
127	Buck Creek Culvert	11/19/2021	Culvert	Early		33.69182728	-85.09502982	3735520.332	CK	PESU	A	M	S/TD	5.08	33	Pd_pos		No	13.8	0	GA2605	New	2022
127	Buck Creek Culvert	11/19/2021	Culvert	Early		33.69182728	-85.09502982	3735520.332	HC	PESU	A	M	NR	6.48	35.5	Pd_pos		No	11.4	0	GA2607	New	2022
127	Buck Creek Culvert	11/19/2021	Culvert	Early		33.69182728	-85.09502982	3735520.332	HC	PESU	A	M	NR	5.48	34.5	Pd_pos		No	12.1	0	GA2608	New	2022
127	Buck Creek Culvert	11/19/2021	Culvert	Early		33.69182728	-85.09502982	3735520.332	HC	PESU	A	M	NR	6.23	34	Pd_pos		No	12.3	0	GA2609	New	2022
127	Buck Creek Culvert	11/19/2021	Culvert	Early		33.69182728	-85.09502982	3735520.332	SW	PESU	A	M	NR	6.35	34	Pd_pos		No	12	0	GA2610	New	2022
127	Buck Creek Culvert	11/19/2021	Culvert	Early		33.69182728	-85.09502982	3735520.332	SW	PESU	A	M	S/TD	5.63	33	Pd_pos		No	12.3	0P	GA2612	New	2022
127	Buck Creek Culvert	3/18/2022	Culvert	Late		33.69182728	-85.09502982	3735520.332	CK	PESU	A	M	NR	5.21	32.5	Pd_pos		No	10.8	0P	GA0526	Recap	2022
127	Buck Creek Culvert	3/18/2022	Culvert	Late		33.69182728	-85.09502982	3735520.332	SW	PESU	A	M	NR	4.44	34	Pd_pos		No	12.8	0	GA0527	Recap	2022
127	Buck Creek Culvert	3/18/2022	Culvert	Late		33.69182728	-85.09502982	3735520.332	HC	PESU	A	M	NR	4.72	33.5	Pd_pos		No	20.8	0	GA0623	Recap	2022
127	Buck Creek Culvert	3/18/2022	Culvert	Late		33.69182728	-85.09502982	3735520.332	SW	PESU	A	M	NR	4.29	32.5	Pd_pos		No	11.1	0	GA0624	Recap	2022
127	Buck Creek Culvert	3/18/2022	Culvert	Late		33.69182728	-85.09502982	3735520.332	SW	PESU	A	M	NR	4.31	32	Pd_pos		No	12.8	0P	GA0924	Recap	2022
127	Buck Creek Culvert	3/18/2022	Culvert	Late		33.69182728	-85.09502982	3735520.332	HC	PESU	A	M	NR	5.64	34	Pd_pos		No	11.5	0P	GA2267	Recap	2022
127	Buck Creek Culvert	3/18/2022	Culvert	Late		33.69182728	-85.09502982	3735520.332	HC	PESU	A	M	NR	5.06	33	Pd_pos		No	11.1	0P	GA2270	Recap	2022
127	Buck Creek Culvert	3/18/2022	Culvert	Late		33.69182728	-85.09502982	3735520.332	SW	PESU	A	M	NR	6.29	33.5	Pd_pos		No	11.8	0	GA2272	Recap	2022
127	Buck Creek Culvert	3/18/2022	Culvert	Late		33.69182728	-85.09502982	3735520.332	SW	PESU	A	M	NR	4.73	33.5	Pd_pos		No	15.1	0	GA2274	Recap	2022
127	Buck Creek Culvert	3/18/2022	Culvert	Late		33.69182728	-85.09502982	3735520.332	HC	PESU	A	M	NR	4.56	31	Pd_pos		No	11.7	0	GA2275	Recap	2022
127	Buck Creek Culvert	3/18/2022	Culvert	Late		33.69182728	-85.09502982	3735520.332	SW	PESU	A	M	NR	5.68	33	Pd_pos		No	11.6	0	GA2429	New	2022
127	Buck Creek Culvert	3/18/2022	Culvert	Late		33.69182728	-85.09502982	3735520.332	HC	PESU	A	M	NR	5.3	33	Pd_pos		No	11.6	0P	GA2430	New	2022
127	Buck Creek Culvert	3/18/2022	Culvert	Late		33.69182728	-85.09502982	3735520.332	SW	PESU	A	M	NR	5.03	33	Pd_pos		No	10.9	0	GA2432	New	2022
127	Buck Creek Culvert	3/18/2022	Culvert	Late		33.69182728	-85.09502982	3735520.332	SW	PESU	A	M	NR	4.8	32	Pd_pos		No	11.5	0	GA2433	New	2022
127	Buck Creek Culvert	3/18/2022	Culvert	Late		33.69182728	-85.09502982	3735520.332	SW	PESU	A	M	NR	4.57	34	Pd_pos		No	11.4	0P	GA2434	New	2022
127	Buck Creek Culvert	3/18/2022	Culvert	Late		33.69182728	-85.09502982	3735520.332	HC	PESU	A	M	NR	5.59	33	Pd_pos		No	10.6	0	GA2435	New	2022
127	Buck Creek Culvert	3/18/2022	Culvert	Late		33.69182728	-85.09502982	3735520.332	O: Hole in ceiling	PESU	A	M	NR	5.23	33	Pd_pos		No	10.9	0P	GA2436	New	2022
127	Buck Creek Culvert	3/18/2022	Culvert	Late		33.69182728	-85.09502982	3735520.332	CK	PESU	A	M	NR	6.05	34	Pd_pos		No	11.4	0P	GA2437	New	2022
127	Buck Creek Culvert	3/18/2022	Culvert	Late		33.69182728	-85.09502982	3735520.332	HC	PESU	A	M	NR	8.19	32.5	Pd_pos		No	11.4	0	GA2438	New	2022
127	Buck Creek Culvert	3/18/2022	Culvert	Late		33.69182728	-85.09502982	3735520.332	CK	PESU	A	M	NR	4.87	31.5	Pd_pos		No	13.5	0P	GA2439	New	2022
127	Buck Creek Culvert	3/18/2022	Culvert	Late		33.69182728	-85.09502982	3735520.332	WH	PESU	A	M	NR	4.75	33	Pd_pos		No	12.1	0	GA2440	New	2022
127	Buck Creek Culvert	3/18/2022	Culvert	Late		33.69182728	-85.09502982	3735520.332	WH	PESU	A	M	NR	4.08	32	Pd_pos		No	12.1	0P	GA2441	New	2022
127	Buck Creek Culvert	3/18/2022	Culvert	Late		33.69182728	-85.09502982	3735520.332	SW	PESU	A	M	NR	4.56	31	Pd_pos		No	10.7	0	GA2442	New	2022
127	Buck Creek Culvert	3/18/2022	Culvert	Late		33.69182728	-85.09502982	3735520.332	HC	PESU	A	M	NR	6.06	34	Pd_pos		No	11.3	0	GA2607	Recap	2022
127	Buck Creek Culvert	3/18/2022	Culvert	Late		33.69182728	-85.09502982	3735520.332	HC	PESU	A	M	NR	5	33	Pd_pos		No	12.3	0	GA2609	Recap	2022
127	Buck Creek Culvert	3/18/2022	Culvert	Late		33.69182728	-85.09502982	3735520.332	HC	PESU	A	M	NR	4.93	34	Pd_pos		No	11.7	0	GA2610	Recap	2022
127	Buck Creek Culvert	3/18/2022	Culvert	Late		33.69182728	-85.09502982	3735520.332	SW	PESU	A	M	NR	4.92	32.5	Pd_pos		No	12.2	0P	GA2612	Recap	2022
137	I-20 Unoccupied Augusta Site Pair	12/11/2020	Culvert	Early		33.483587	-82.191961	3705534.364	SW	PESU	A	M	NR	6.69	34.5	Pd_pos		No	12.6	0	GA2056	New	2021
137	I-20 Unoccupied Augusta Site Pair	12/11/2020	Culvert	Early		33.483587	-82.191961	3705534.364	HC	PESU	A	M	NR	6.05	32.89	Pd_pos		No	13.5	0	GA2057	New	2021
137	I-20 Unoccupied Augusta Site Pair	3/22/2021	Culvert	Late		33.483587	-82.191961	3705534.364	CK	PESU	A	M	NR	5.46	32.66	Pd_pos		No	14.1	0P	GA2057	Recap	2021
156		3/6/2019	Culvert	Late		33.95574	-83.60384	3760302.918	HC	PESU	A	M	S/TD	4.4	32	Pd_pos		No		0	GA0583	New	2019
162	UGA Stadium Culvert	3/6/2019	Culvert	Late		33.9489043	-83.37215247	3759025.02	SW	PESU	A	M	NR	6	34	Pd_pos	Unk	No		0	GA0619	New	2019
162	UGA Stadium Culvert	3/6/2019	Culvert	Late		33.9489043	-83.37215247	3759025.02	HC	PESU	A	M	NR	4	32	Pd_pos	Unk	No		0	GA0620	New	2019
162	UGA Stadium Culvert	3/6/2019	Culvert	Late		33.9489043	-83.37215247	3759025.02	SW	PESU	A	M	S/TD	4	33	Pd_pos	Unk	No		0	GA0621	New	2019
162	UGA Stadium Culvert	11/25/2019	Culvert	Early		33.9489043	-83.37215247	3759025.02		PESU	A	M	NR	6	33	Pd_pos	Pd_pos	No		0	GA0620	Recap	2020
162	UGA Stadium Culvert	11/25/2019	Culvert	Early		33.9489043	-83.37215247	3759025.02		PESU	A	M	NR	6	33	Pd_pos	Pd_pos	No		0	GA0621	Recap	2020
162	UGA Stadium Culvert	11/25/2019	Culvert	Early		33.9489043	-83.37215247	3759025.02		PESU	A	M	NR	6	31	Pd_pos	Pd_pos	No		0	GA0654	New	2020
162	UGA Stadium Culvert	11/25/2019	Culvert	Early		33.9489043	-83.37215247	3759025.02		PESU	A	M	NR	6.5	36	Pd_pos	Pd_pos	No		0	GA0656	New	2020
162	UGA Stadium Culvert	11/25/2019	Culvert	Early		33.9489043	-83.37215247	3759025.02		PESU	A	M	NR	6	33	Pd_pos	Pd_pos	No		0	GA0657	New	2020
162	UGA Stadium Culvert	11/25/2019	Culvert	Early		33.9489043	-83.37215247	3759025.02		PESU	A	M	NR	6.5	33	Pd_pos	Pd_pos	No		0	GA0658	New	2020
162	UGA Stadium Culvert	11/25/2019	Culvert	Early		33.9489043	-83.37215247	3759025.02		PESU	A	M	NR	7	33	Pd_pos	Pd_pos	No		0	GA0659	New	2020
162	UGA Stadium Culvert	11/25/2019	Culvert	Early		33.9489043	-83.37215247	3759025.02		PESU	A	M	NR	6.5	34	Pd_pos	Pd_pos	No		0	GA0662	New	2020
162	UGA Stadium Culvert	11/25/2019	Culvert	Early		33.9489043	-83.37215247	3759025.02		PESU	A	M	NR	6.5	34	Pd_pos	Pd_pos	No		0	GA0663	New	2020
162	UGA Stadium Culvert	11/25/2019	Culvert	Early		33.9489043	-83.37215247	3759025.02		PESU	A	M	NR	6.5	33	Pd_pos	Pd_pos	No		0	GA0665	New	2020
162	UGA Stadium Culvert	11/25/2019	Culvert	Early		33.9489043	-83.37215247	3759025.02		PESU	A	M	NR	7	34	Pd_pos	Pd_pos	No		0	GA0668	New	2020
162	UGA Stadium Culvert	11/25/2019	Culvert	Early		33.9489043	-83.37215247	3759025.02		PESU	A	M	NR	6	33	Pd_pos	Pd_pos	No		0	GA0669	New	2020
162	UGA Stadium Culvert	11/25/2019	Culvert	Early		33.9489043	-83.37215247	3759025.02		PESU	A	M	NR	6	33	Pd_pos	Pd_pos	No		0	GA0671	New	2020
162	UGA Stadium Culvert	11/25/2019	Culvert	Early		33.9489043	-83.37215247	3759025.02		PESU	A	M	NR	6	34	Pd_pos	Pd_pos	No		0	GA0672	New	2020
162	UGA Stadium Culvert	2/21/2020	Culvert	Late		33.9489043	-83.37215247	3759025.02		PESU	A	M	NR	4	32	Pd_pos	Pd_pos	No		0	GA0621	Recap	2020
162	UGA Stadium Culvert	2/21/2020	Culvert	Late		33.9489043	-83.37215247	3759025.02		PESU	A	M	NR	4	36	Pd_pos	Pd_pos	No		0	GA0656	Recap	2020
162	UGA Stadium Culvert	2/21/2020	Culvert	Late		33.9489043	-83.37215247	3759025.02		PESU	A	M	NR	4	34	Pd_pos	Pd_pos	No		0	GA0664	Recap	2020
162	UGA Stadium Culvert	2/21/2020	Culvert	Late		33.9489043	-83.37215247	3759025.02		PESU	A	M	NR	5	32	Pd_pos	Pd_pos	No		0	GA0665	Recap	2020
162	UGA Stadium Culvert	2/21/2020	Culvert	Late		33.9489043	-83.37215247	3759025.02		PESU	A	M	NR	4.5	33	Pd_pos	Pd_pos	No		0	GA0667	Recap	2020
162	UGA Stadium Culvert	2/21/2020	Culvert	Late		33.9489043	-83.37215247	3759025.02		PESU	A	M	NR	4.5	34	Pd_pos	Pd_pos	No		0	GA0672	Recap	2020
162	UGA Stadium Culvert	2/21/2020	Culvert	Late		33.9489043	-83.37215247	3759025.02		PESU	A	M	NR	4	32	Pd_pos	Pd_pos	No		0	GA0693	New	2020
162	UGA Stadium Culvert	2/21/2020	Culvert	Late		33.9489043	-83.37215247	3759025.02		PESU	A	M	NR	5	35	Pd_pos	Pd_pos	No		0	GA0797	New	2020
162	UGA Stadium Culvert	2/21/2020	Culvert	Late		33.9489043	-83.37215247	3759025.02		PESU	A	M	NR	5	33	Pd_pos	Pd_pos	No		0	GA0798	New	2020
162	UGA Stadium Culvert	2/21/2020	Culvert	Late		33.9489043	-83.37215247	3759025.02		PESU	A	M	NR	5.5	35	Pd_pos	Pd_pos	No		0	GA0799	New	2020
162	UGA Stadium Culvert	2/21/2020	Culvert	Late		33.9489043	-83.37215247	3759025.02		PESU	A	M	NR	5	33	Pd_pos	Pd_pos	No		0	GA0800	New	2020
162	UGA Stadium Culvert	11/24/2020	Culvert	Early		33.9489043	-83.37215247	3759025.02	SW	PESU	A	M	NR	6	33.5	Pd_pos	Pd_pos	No	14.5	0	GA0539	New	2021
162	UGA Stadium Culvert	11/24/2020	Culvert	Early		33.9489043	-83.37215247	3759025.02	WH	PESU	A	M	NR	5.5	33.5	Pd_pos	Pd_pos	No	13.3	0	GA0543	New	2021
162	UGA Stadium Culvert	11/24/2020	Culvert	Early		33.9489043	-83.37215247	3759025.02	CK	PESU	A	M	NR	6	33.76	Pd_pos	Pd_pos	No	12.8	0	GA0544	New	2021
162	UGA Stadium Culvert	11/24/2020	Culvert	Early		33.9489043	-83.37215247	3759025.02	SW	PESU	A	M	NR	6	34.92	Pd_pos	Pd_pos	No	13	0	GA0545	New	2021
162	UGA Stadium Culvert	11/24/2020	Culvert	Early		33.9489043	-83.37215247	3759025.02	CK	PESU	A	M	NR	6	34.93	Pd_pos	Pd_pos	No	13.2	0	GA0546	New	2021
162	UGA Stadium Culvert	11/24/2020	Culvert	Early		33.9489043	-83.37215247	3759025.02	HC	PESU	A	M	NR	5.5	32.73	Pd_pos	Pd_pos	No	15.3	0	GA0547	New	2021
162	UGA Stadium Culvert	11/24/2020	Culvert	Early		33.9489043	-83.37215247	3759025.02	HC	PESU	A	M	NR	5	30.49	Pd_pos	Pd_pos	No	15.2	0	GA0548	New	2021
162	UGA Stadium Culvert	11/24/2020	Culvert	Early		33.9489043	-83.37215247	3759025.02	SW	PESU	A	M	NR	5.6	32.66	Pd_pos	Pd_pos	No	14.1	0	GA0549	New	2021
162	UGA Stadium Culvert	11/24/2020	Culvert	Early		33.9489043	-83.37215247	3759025.02	SW	PESU	A	M	NR	5.5	33.73	Pd_pos	Pd_pos	No	13.8	0	GA0621	Recap	2021
162	UGA Stadium Culvert	11/24/2020	Culvert	Early		33.9489043	-83.37215247	3759025.02	HC	PESU	A	M	NR	6	32.69	Pd_pos	Pd_pos	No	12.9	0	GA0665	Recap	2021
162	UGA Stadium Culvert	11/24/2020	Culvert	Early		33.9489043	-83.37215247	3759025.02	HC	PESU	A	M	NR	6	33.4	Pd_pos	Pd_pos	No	15.1	0	GA0668	Recap	2021
162	UGA Stadium Culvert	11/24/2020	Culvert	Early		33.9489043	-83.37215247	3759025.02	SW	PESU	A	M	NR	6.1	33.22	Pd_pos	Pd_pos	No	14.1	0	GA0671	Recap	2021
162	UGA Stadium Culvert	11/24/2020	Culvert	Early		33.9489043	-83.37215247	3759025.02	HC	PESU	A	M	NR	5.5	34.79	Pd_pos	Pd_pos	No	14.5	0	GA0672	Recap	2021
162	UGA Stadium Culvert	11/24/2020	Culvert	Early		33.9489043	-83.37215247	3759025.02	WH	PESU	A	M	NR	6.5	32.98	Pd_pos	Pd_pos	No	14.8	0	GA0798	Recap	2021
162	UGA Stadium Culvert	2/26/2021	Culvert	Late		33.9489043	-83.37215247	3759025.02	CK	PESU	A	M	NR	4.78	33.7	Pd_pos	Pd_pos	No	10	0	GA0539	Recap	2021
162	UGA Stadium Culvert	2/26/2021	Culvert	Late		33.9489043	-83.37215247	3759025.02	O: Hole in ceiling	PESU	A	M	NR	4.1	33.96	Pd_pos	Pd_pos	No	12.5	0	GA0543	Recap	2021
162	UGA Stadium Culvert	2/26/2021	Culvert	Late		33.9489043	-83.37215247	3759025.02	WH	PESU	A	M	NR	4.35	33.54	Pd_pos	Pd_pos	No	12.3	0	GA0621	Recap	2021
162	UGA Stadium Culvert	2/26/2021	Culvert	Late		33.9489043	-83.37215247	3759025.02		PESU	A	M	NR	4.78	31.97	Pd_pos	Pd_pos	No		0	GA0654	Recap	2021
162	UGA Stadium Culvert	2/26/2021	Culvert	Late		33.9489043	-83.37215247	3759025.02	O: Hole in ceiling	PESU	A	M	NR	5.09	33.23	Pd_pos	Pd_pos	No	12.6	0	GA0668	Recap	2021
162	UGA Stadium Culvert	2/26/2021	Culvert	Late		33.9489043	-83.37215247	3759025.02	HC	PESU	A	M	NR	4.45	32.98	Pd_pos	Pd_pos	No	12.5	0	GA2276	New	2021
162	UGA Stadium Culvert	2/26/2021	Culvert	Late		33.9489043	-83.37215247	3759025.02	O: Pipe	PESU	A	M	NR	4.8	34.31	Pd_pos	Pd_pos	No	12.5	0	GA2277	New	2021
162	UGA Stadium Culvert	2/26/2021	Culvert	Late		33.9489043	-83.37215247	3759025.02	O: SW in drop inlet	PESU	A	M	NR	4.6	33.44	Pd_pos	Pd_pos	No	11.9	0	GA2278	New	2021
162	UGA Stadium Culvert	2/26/2021	Culvert	Late		33.9489043	-83.37215247	3759025.02	O: Hole in ceiling	PESU	A	M	NR	5.3	34.83	Pd_pos	Pd_pos	No	11.8	0	GA2279	New	2021
162	UGA Stadium Culvert	2/26/2021	Culvert	Late		33.9489043	-83.37215247	3759025.02	CK	PESU	A	M	NR	4.72	33.04	Pd_pos	Pd_pos	No	10.5	0	GA2280	New	2021
162	UGA Stadium Culvert	2/26/2021	Culvert	Late		33.9489043	-83.37215247	3759025.02	O: Ceiling pipe	PESU	A	M	NR	5.06	34.02	Pd_pos	Pd_pos	No	12.3	0	GA2281	New	2021
162	UGA Stadium Culvert	2/26/2021	Culvert	Late		33.9489043	-83.37215247	3759025.02	O: Hole in ceiling	PESU	A	M	NR	5.15	34.31	Pd_pos	Pd_pos	No	11.9	0	GA2283	New	2021
162	UGA Stadium Culvert	2/26/2021	Culvert	Late		33.9489043	-83.37215247	3759025.02	O: Hole in ceiling	PESU	A	M	NR	4.55	34.16	Pd_pos	Pd_pos	No	11	0	GA2284	New	2021
162	UGA Stadium Culvert	11/9/2021	Culvert	Early		33.9489043	-83.37215247	3759025.02	O: Drop Inlet	PESU	A	M	NR	5.65	32.92	Pd_pos	Pd_pos	No	16.1	0	GA0543	Recap	2022
162	UGA Stadium Culvert	11/9/2021	Culvert	Early		33.9489043	-83.37215247	3759025.02	O: Hole in ceiling	PESU	A	M	NR	5.78	30.36	Pd_pos	Pd_pos	No	15.4	0	GA0548	Recap	2022
162	UGA Stadium Culvert	11/9/2021	Culvert	Early		33.9489043	-83.37215247	3759025.02	HC	PESU	A	M	NR	5.9	33.06	Pd_pos	Pd_pos	No	14.5	0	GA0621	Recap	2022
162	UGA Stadium Culvert	11/9/2021	Culvert	Early		33.9489043	-83.37215247	3759025.02	HC	PESU	A	M	NR	6.66	33.17	Pd_pos	Pd_pos	No	14.9	0	GA0671	Recap	2022
162	UGA Stadium Culvert	11/9/2021	Culvert	Early		33.9489043	-83.37215247	3759025.02	SW	PESU	A	M	NR	6.32	32.88	Pd_pos	Pd_pos	No	14.8	0	GA0798	Recap	2022
162	UGA Stadium Culvert	11/9/2021	Culvert	Early		33.9489043	-83.37215247	3759025.02	O: Hole in ceiling	PESU	A	M	NR	5.67	32.98	Pd_pos	Pd_pos	No	15.4	0	GA2276	Recap	2022
162	UGA Stadium Culvert	11/9/2021	Culvert	Early		33.9489043	-83.37215247	3759025.02	O: Hole in ceiling	PESU	A	M	NR	6.53	33.97	Pd_pos	Pd_pos	No	15.1	0	GA2278	Recap	2022
162	UGA Stadium Culvert	11/9/2021	Culvert	Early		33.9489043	-83.37215247	3759025.02	CK	PESU	A	M	NR	7.55	35.26	Pd_pos	Pd_pos	No	14.7	0	GA2279	Recap	2022
162	UGA Stadium Culvert	11/9/2021	Culvert	Early		33.9489043	-83.37215247	3759025.02	O: Pipe in ceiling	PESU	A	M	NR	6.85	33.98	Pd_pos	Pd_pos	No	15	0	GA2716	New	2022
162	UGA Stadium Culvert	11/9/2021	Culvert	Early		33.9489043	-83.37215247	3759025.02	O: Pipe in ceiling	PESU	A	M	NR	7.14	34.72	Pd_pos	Pd_pos	No	13.2	0P	GA2718	New	2022
162	UGA Stadium Culvert	11/9/2021	Culvert	Early		33.9489043	-83.37215247	3759025.02	SW	PESU	A	M	NR	6.03	35.17	Pd_pos	Pd_pos	No	14.9	0	GA2729	New	2022
162	UGA Stadium Culvert	11/9/2021	Culvert	Early		33.9489043	-83.37215247	3759025.02	HC	PESU	A	M	NR	6.24	34.15	Pd_pos	Pd_pos	No	15	0	GA2730	New	2022
162	UGA Stadium Culvert	11/9/2021	Culvert	Early		33.9489043	-83.37215247	3759025.02	SW	PESU	A	M	NR	5.93	30.06	Pd_pos	Pd_pos	No	13.1	0	GA2732	New	2022
162	UGA Stadium Culvert	11/9/2021	Culvert	Early		33.9489043	-83.37215247	3759025.02	HC	PESU	A	M	NR	6.52	34.4	Pd_pos	Pd_pos	No	14	0	GA2733	New	2022
162	UGA Stadium Culvert	11/9/2021	Culvert	Early		33.9489043	-83.37215247	3759025.02	HC	PESU	A	M	NR	6.01	32.75	Pd_pos	Pd_pos	No	14.7	0	GA2734	New	2022
162	UGA Stadium Culvert	11/9/2021	Culvert	Early		33.9489043	-83.37215247	3759025.02	CK	PESU	A	M	NR	7.21	34.52	Pd_pos	Pd_pos	No	13.8	0	GA2735	New	2022
162	UGA Stadium Culvert	2/11/2022	Culvert	Late		33.9489043	-83.37215247	3759025.02	O: Hole in ceiling	PESU	A	M	NR	5	32	Pd_pos	Pd_pos	Yes	10.9	1		New	2022
162	UGA Stadium Culvert	3/4/2022	Culvert	Late		33.9489043	-83.37215247	3759025.02	O: Hole in ceiling	PESU	A	M	NR	4.77	33	Pd_pos	Pd_pos	No		0	GA0544	Recap	2022
162	UGA Stadium Culvert	3/4/2022	Culvert	Late		33.9489043	-83.37215247	3759025.02	HC	PESU	A	M	NR	4.68	33	Pd_pos	Pd_pos	No	15.3	0	GA0621	Recap	2022
162	UGA Stadium Culvert	3/4/2022	Culvert	Late		33.9489043	-83.37215247	3759025.02	O: Hole in ceiling	PESU	A	M	NR	4.75	31.5	Pd_pos	Pd_pos	No	15.4	0	GA0654	Recap	2022
162	UGA Stadium Culvert	3/4/2022	Culvert	Late		33.9489043	-83.37215247	3759025.02	O: Hole in ceiling	PESU	A	M	S/TD	5.37	33	Pd_pos	Pd_pos	No	12.5	0	GA0668	Recap	2022
162	UGA Stadium Culvert	3/4/2022	Culvert	Late		33.9489043	-83.37215247	3759025.02	O: Drop Inlet	PESU	A	M	NR	4.38	32.5	Pd_pos	Pd_pos	No	14.4	0	GA0671	Recap	2022
162	UGA Stadium Culvert	3/4/2022	Culvert	Late		33.9489043	-83.37215247	3759025.02	O: Hole in ceiling	PESU	A	M	NR	3.81	33	Pd_pos	Pd_pos	No	13.1	0P	GA2276	Recap	2022
162	UGA Stadium Culvert	3/4/2022	Culvert	Late		33.9489043	-83.37215247	3759025.02	O: Hole in ceiling	PESU	A	M	NR	5.09	35	Pd_pos	Pd_pos	No	14.2	0	GA2279	Recap	2022
162	UGA Stadium Culvert	3/4/2022	Culvert	Late		33.9489043	-83.37215247	3759025.02	HC	PESU	A	M	NR	4.62	32.9	Pd_pos	Pd_pos	No	15.1	0	GA2280	Recap	2022
162	UGA Stadium Culvert	3/4/2022	Culvert	Late		33.9489043	-83.37215247	3759025.02	O: Pipe in ceiling	PESU	A	M	NR	4.85	31.5	Pd_pos	Pd_pos	No	14	0	GA2460	New	2022
162	UGA Stadium Culvert	3/4/2022	Culvert	Late		33.9489043	-83.37215247	3759025.02	O: Hole in ceiling	PESU	A	M	NR	4.64	32	Pd_pos	Pd_pos	No	15.6	0	GA2461	New	2022
162	UGA Stadium Culvert	3/4/2022	Culvert	Late		33.9489043	-83.37215247	3759025.02	O: Hole in ceiling	PESU	A	M	NR	5.04	33.5	Pd_pos	Pd_pos	No	15.1	0	GA2716	Recap	2022
162	UGA Stadium Culvert	3/4/2022	Culvert	Late		33.9489043	-83.37215247	3759025.02	O: Pipe in ceiling	PESU	A	M	NR	4.66	33.5	Pd_pos	Pd_pos	No	14.2	0	GA2730	Recap	2022
162	UGA Stadium Culvert	3/4/2022	Culvert	Late		33.9489043	-83.37215247	3759025.02	O: Hole in ceiling	PESU	A	M	NR	4.89	35.1	Pd_pos	Pd_pos	No		0	GA2733	Recap	2022
162	UGA Stadium Culvert	3/4/2022	Culvert	Late		33.9489043	-83.37215247	3759025.02	O: Hole in ceiling	PESU	A	M	NR	5.01	33.5	Pd_pos	Pd_pos	No	13.5	0	GA2735	Recap	2022
235	US-27 Culvert	1/22/2020	Culvert	Mid		33.68631713	-85.1493976	3735110.441		PESU	A	M	NR	5	34	Pd_pos	Pd_pos	No		0	GA0689	New	2020
235	US-27 Culvert	1/22/2020	Culvert	Mid		33.68631713	-85.1493976	3735110.441		PESU	A	M	NR	5	36	Pd_pos	Pd_pos	No		0	GA0690	New	2020
235	US-27 Culvert	1/22/2020	Culvert	Mid		33.68631713	-85.1493976	3735110.441		PESU	A	M	NR	6.5	34	Pd_pos	Pd_pos	No		0	GA0691	New	2020
235	US-27 Culvert	1/22/2020	Culvert	Mid		33.68631713	-85.1493976	3735110.441		PESU	A	M	NR	5	33	Pd_pos	Pd_pos	No		0	GA0692	New	2020
235	US-27 Culvert	2/24/2020	Culvert	Late		33.68631713	-85.1493976	3735110.441	SW	PESU	A	M	NR	5.5	34	Pd_pos	Pd_pos	No		0P	GA0689	Recap	2020
238	Red Creek Culvert	11/18/2020	Culvert	Early		33.08629498	-83.9924132	3664836.993	SW	PESU	A	M	NR	6	35.54	Pd_pos	Pd_pos	No	13.4	0	GA0515	New	2021
238	Red Creek Culvert	11/18/2020	Culvert	Early		33.08629498	-83.9924132	3664836.993	SW	PESU	A	M	NR	6	35.68	Pd_pos	Pd_pos	No	14.1	0	GA0516	New	2021
238	Red Creek Culvert	11/18/2020	Culvert	Early		33.08629498	-83.9924132	3664836.993	SW	PESU	A	M	NR	6.5	33.8	Pd_pos	Pd_pos	No	14.9	0	GA0517	New	2021
238	Red Creek Culvert	11/18/2020	Culvert	Early		33.08629498	-83.9924132	3664836.993	SW	PESU	A	M	NR	7.5	33.81	Pd_pos	Pd_pos	No	13.8	0P	GA0518	New	2021
238	Red Creek Culvert	11/18/2020	Culvert	Early		33.08629498	-83.9924132	3664836.993	SW	PESU	A	M	NR	6.5	34.8	Pd_pos	Pd_pos	No	11.6	0P	GA0521	New	2021
238	Red Creek Culvert	11/18/2020	Culvert	Early		33.08629498	-83.9924132	3664836.993	SW	PESU	A	M	NR	6.5	34.72	Pd_pos	Pd_pos	No	13.9	0	GA0523	New	2021
238	Red Creek Culvert	11/18/2020	Culvert	Early		33.08629498	-83.9924132	3664836.993	SW	PESU	A	M	NR	6.5	34.53	Pd_pos	Pd_pos	No	13.9	0	GA0525	New	2021
238	Red Creek Culvert	11/18/2020	Culvert	Early		33.08629498	-83.9924132	3664836.993	SW	PESU	A	M	NR	6	34.5	Pd_pos	Pd_pos	No		0	GA0647	New	2021
238	Red Creek Culvert	11/18/2020	Culvert	Early		33.08629498	-83.9924132	3664836.993	SW	PESU	A	M	NR	7	34.96	Pd_pos	Pd_pos	No	14.8	0	GA0650	New	2021
238	Red Creek Culvert	3/1/2021	Culvert	Late		33.08629498	-83.9924132	3664836.993	HC	PESU	A	M	NR	5.21	34.86	Pd_pos	Pd_pos	No	15.5	0	GA0525	Recap	2021
238	Red Creek Culvert	3/1/2021	Culvert	Late		33.08629498	-83.9924132	3664836.993	CK	PESU	A	M	NR	4.97	33.8	Pd_pos	Pd_pos	No	14.8	0	GA2285	New	2021
238	Red Creek Culvert	3/1/2021	Culvert	Late		33.08629498	-83.9924132	3664836.993	CK	PESU	A	M	NR	5.67	34.86	Pd_pos	Pd_pos	No	15.5	0	GA2286	New	2021
238	Red Creek Culvert	3/1/2021	Culvert	Late		33.08629498	-83.9924132	3664836.993	CK	PESU	A	M	NR	4.68	33.94	Pd_pos	Pd_pos	No	15.1	0	GA2288	New	2021
238	Red Creek Culvert	3/1/2021	Culvert	Late		33.08629498	-83.9924132	3664836.993	CK	PESU	A	M	NR	4.86	34.22	Pd_pos	Pd_pos	No	15	1	GA2289	New	2021
238	Red Creek Culvert	3/1/2021	Culvert	Late		33.08629498	-83.9924132	3664836.993	CK	PESU	A	M	NR	5.79	33.06	Pd_pos	Pd_pos	No	14.8	1	GA2290	New	2021
238	Red Creek Culvert	3/1/2021	Culvert	Late		33.08629498	-83.9924132	3664836.993	CK	PESU	A	M	NR	5.07	33.96	Pd_pos	Pd_pos	No	15.2	0	GA2291	New	2021
238	Red Creek Culvert	3/1/2021	Culvert	Late		33.08629498	-83.9924132	3664836.993	SW	PESU	A	M	NR	4.97	33.71	Pd_pos	Pd_pos	No	16.4	0	GA2293	New	2021
238	Red Creek Culvert	3/1/2021	Culvert	Late		33.08629498	-83.9924132	3664836.993	CK	PESU	A	M	NR	5.23	32.86	Pd_pos	Pd_pos	No	15.1	0	GA2294	New	2021
238	Red Creek Culvert	3/1/2021	Culvert	Late		33.08629498	-83.9924132	3664836.993	HC	PESU	A	M	NR	4.96	34.09	Pd_pos	Pd_pos	No	17.1	0	GA2297	New	2021
238	Red Creek Culvert	11/10/2021	Culvert	Early		33.08629498	-83.9924132	3664836.993	HC	PESU	A	M	NR	5.91	34.57	Pd_pos	Pd_pos	No	16.8	0	GA0525	Recap	2022
238	Red Creek Culvert	11/10/2021	Culvert	Early		33.08629498	-83.9924132	3664836.993	CK	PESU	A	M	NR	7.4	34.77	Pd_pos	Pd_pos	No	24.6	0	GA2286	Recap	2022
238	Red Creek Culvert	11/10/2021	Culvert	Early		33.08629498	-83.9924132	3664836.993	CK	PESU	A	M	NR	6.53	33.4	Pd_pos	Pd_pos	No	12.6	0	GA2290	Recap	2022
238	Red Creek Culvert	11/10/2021	Culvert	Early		33.08629498	-83.9924132	3664836.993	HC	PESU	A	M	NR	7.12	33.97	Pd_pos	Pd_pos	No	15.3	0	GA2297	Recap	2022
238	Red Creek Culvert	11/10/2021	Culvert	Early		33.08629498	-83.9924132	3664836.993	CK	PESU	A	M	NR	7.67	34.75	Pd_pos	Pd_pos	No	13.9	0P	GA2646	New	2022
238	Red Creek Culvert	11/10/2021	Culvert	Early		33.08629498	-83.9924132	3664836.993	SW	PESU	A	M	NR	5.94	34.11	Pd_pos	Pd_pos	No	14.9	0	GA2647	New	2022
238	Red Creek Culvert	11/10/2021	Culvert	Early		33.08629498	-83.9924132	3664836.993	SW	PESU	A	M	NR	6.17	33.35	Pd_pos	Pd_pos	No	15.8	0P	GA2719	New	2022
238	Red Creek Culvert	11/10/2021	Culvert	Early		33.08629498	-83.9924132	3664836.993	HC	PESU	A	M	NR	6.99	34.7	Pd_pos	Pd_pos	No	15.1	0	GA2736	New	2022
238	Red Creek Culvert	11/10/2021	Culvert	Early		33.08629498	-83.9924132	3664836.993	HC	PESU	A	M	NR	6.51	33.96	Pd_pos	Pd_pos	No	14.8	0	GA2737	New	2022
238	Red Creek Culvert	11/10/2021	Culvert	Early		33.08629498	-83.9924132	3664836.993	CK	PESU	A	M	NR	6.17	32.34	Pd_pos	Pd_pos	No	16.3	0	GA2738	New	2022
238	Red Creek Culvert	3/16/2022	Culvert	Late		33.08629498	-83.9924132	3664836.993	CK	PESU	A	M	NR	5.66	34	Pd_pos	Pd_pos	No	12.4	0	GA0517	Recap	2022
238	Red Creek Culvert	3/16/2022	Culvert	Late		33.08629498	-83.9924132	3664836.993	SW	PESU	A	M	NR	5.48	34	Pd_pos	Pd_pos	No	12.8	0	GA0525	Recap	2022
238	Red Creek Culvert	3/16/2022	Culvert	Late		33.08629498	-83.9924132	3664836.993	CK	PESU	A	M	NR	5.94	35	Pd_pos	Pd_pos	No	13.1	0	GA2285	Recap	2022
238	Red Creek Culvert	3/16/2022	Culvert	Late		33.08629498	-83.9924132	3664836.993	SW	PESU	A	M	NR	5.3	34	Pd_pos	Pd_pos	No	13.6	0	GA2293	Recap	2022
238	Red Creek Culvert	3/16/2022	Culvert	Late		33.08629498	-83.9924132	3664836.993	HC	PESU	A	M	NR	5.53	34	Pd_pos	Pd_pos	No	13.6	0	GA2737	Recap	2022
238	Red Creek Culvert	3/16/2022	Culvert	Late		33.08629498	-83.9924132	3664836.993	CK	PESU	A	M	NR	5.04	32	Pd_pos	Pd_pos	No	14.1	1	GA2738	Recap	2022
238	Red Creek Culvert	3/16/2022	Culvert	Late		33.08629498	-83.9924132	3664836.993	HC	PESU	A	M	NR	4.78	33	Pd_pos	Pd_pos	No	14.5	2		New	2022
238	Red Creek Culvert	3/16/2022	Culvert	Late		33.08629498	-83.9924132	3664836.993	CK	PESU	A	M	NR	4.91	35	Pd_pos	Pd_pos	No	13.4	0		New	2022
238	Red Creek Culvert	3/16/2022	Culvert	Late		33.08629498	-83.9924132	3664836.993	CK	PESU	A	M	NR	4.63	33	Pd_pos	Pd_pos	No	13.3	1		New	2022
238	Red Creek Culvert	3/16/2022	Culvert	Late		33.08629498	-83.9924132	3664836.993	CK	PESU	A	M	NR	4.99	32	Pd_pos	Pd_pos	No	13.2	0		New	2022
238	Red Creek Culvert	3/16/2022	Culvert	Late		33.08629498	-83.9924132	3664836.993	CK	PESU	A	M	NR	4.76	33	Pd_pos	Pd_pos	No	13.1	2		New	2022
238	Red Creek Culvert	3/16/2022	Culvert	Late		33.08629498	-83.9924132	3664836.993	CK	PESU	A	M	NR	4.9	34	Pd_pos	Pd_pos	No	13	0		New	2022
238	Red Creek Culvert	3/16/2022	Culvert	Late		33.08629498	-83.9924132	3664836.993	SW	PESU	A	M	NR	5.37	33	Pd_pos	Pd_pos	No	13.7	1		New	2022
238	Red Creek Culvert	3/16/2022	Culvert	Late		33.08629498	-83.9924132	3664836.993	CK	PESU	A	M	NR	5.29	33	Pd_pos	Pd_pos	No	13.3	0		New	2022
238	Red Creek Culvert	3/16/2022	Culvert	Late		33.08629498	-83.9924132	3664836.993	CK	PESU	A	M	NR	4.87	35	Pd_pos	Pd_pos	No	12.3	0		New	2022
238	Red Creek Culvert	3/16/2022	Culvert	Late		33.08629498	-83.9924132	3664836.993	CK	PESU	A	M	NR	4.87	35	Pd_pos	Pd_pos	No	12.7	0		New	2022
299	Randall Creek Culvert	2/1/2021	Culvert	Late		32.5504064	-84.7762907	3607739.895	CK	PESU	A	M	NR	4.72	33.41	Pd_pos	Pd_pos	No	9.3	0	GA2081	New	2021
299	Randall Creek Culvert	2/1/2021	Culvert	Late		32.5504064	-84.7762907	3607739.895	HC	PESU	A	M	NR	5.33	34.19	Pd_pos	Pd_pos	No	10	1	GA2082	New	2021
299	Randall Creek Culvert	2/1/2021	Culvert	Late		32.5504064	-84.7762907	3607739.895	HC	PESU	A	M	NR	5.14	34.28	Pd_pos	Pd_pos	No	10.8	0	GA2083	New	2021
299	Randall Creek Culvert	2/1/2021	Culvert	Late		32.5504064	-84.7762907	3607739.895	CK	PESU	A	M	NR	4.76	33.82	Pd_pos	Pd_pos	No	9.5	0	GA2084	New	2021
299	Randall Creek Culvert	2/1/2021	Culvert	Late		32.5504064	-84.7762907	3607739.895	HC	PESU	A	M	NR	5.43	33.48	Pd_pos	Pd_pos	No	9.6	0	GA2085	New	2021
299	Randall Creek Culvert	2/1/2021	Culvert	Late		32.5504064	-84.7762907	3607739.895	CK	PESU	A	M	NR	5.22	34.3	Pd_pos	Pd_pos	No	9.3	0	GA2087	New	2021
357		1/19/2021	Culvert	Mid		32.64687	-83.411855	3614708.884	CK	PESU	A	M	NR	5.48	31.74	Pd_pos		No	9.8	0	GA2070	New	2021
357		1/19/2021	Culvert	Mid		32.64687	-83.411855	3614708.884	HC	PESU	A	M	NR	4.66	36.08	Pd_pos		No	9.1	0	GA2071	New	2021
357		1/19/2021	Culvert	Mid		32.64687	-83.411855	3614708.884	HC	PESU	A	M	NR	5.44	35.07	Pd_pos		No	9.2	0	GA2072	New	2021
357		1/19/2021	Culvert	Mid		32.64687	-83.411855	3614708.884	HC	PESU	A	M	NR	5.48	33.58	Pd_pos		No	11	0	GA2073	New	2021
357		1/19/2021	Culvert	Mid		32.64687	-83.411855	3614708.884	HC	PESU	A	M	NR	5.29	33.8	Pd_pos		No	11.5	0	GA2074	New	2021
357		1/19/2021	Culvert	Mid		32.64687	-83.411855	3614708.884	SW	PESU	A	M	NR	4.66	34.74	Pd_pos		No	11.2	0	GA2075	New	2021
357		1/19/2021	Culvert	Mid		32.64687	-83.411855	3614708.884	HC	PESU	A	M	NR	4.54	34.11	Pd_pos		No	10.1	0	GA2076	New	2021
358	Scuffle Creek Culvert	11/30/2021	Culvert	Early		32.630035	-83.383176	3612781.208	HC	PESU	A	M	NR	6.06	34	Pd_pos	Pd_pos	No	13	0P	GA2242	Recap	2022
358	Scuffle Creek Culvert	11/30/2021	Culvert	Early		32.630035	-83.383176	3612781.208	HC	PESU	A	M	NR	5.97	33.5	Pd_pos	Pd_pos	No	12.5	0	GA2243	Recap	2022
358	Scuffle Creek Culvert	11/30/2021	Culvert	Early		32.630035	-83.383176	3612781.208	HC	PESU	A	M	NR	6.35	35	Pd_pos	Pd_pos	No	12.8	0P	GA2244	Recap	2022
358	Scuffle Creek Culvert	11/30/2021	Culvert	Early		32.630035	-83.383176	3612781.208	HC	PESU	A	M	NR	5.65	33.5	Pd_pos	Pd_pos	No	12.3	0	GA2247	Recap	2022
358	Scuffle Creek Culvert	11/30/2021	Culvert	Early		32.630035	-83.383176	3612781.208	HC	PESU	A	M	NR	5.14	32	Pd_pos	Pd_pos	No	10.9	0	GA2248	Recap	2022
358	Scuffle Creek Culvert	11/30/2021	Culvert	Early		32.630035	-83.383176	3612781.208	HC	PESU	A	M	NR	5.47	32.5	Pd_pos	Pd_pos	No	14.6	0	GA2252	Recap	2022
358	Scuffle Creek Culvert	11/30/2021	Culvert	Early		32.630035	-83.383176	3612781.208	CK	PESU	A	M	NR	5.62	35	Pd_pos	Pd_pos	No	11.3	0	GA2255	Recap	2022
358	Scuffle Creek Culvert	11/30/2021	Culvert	Early		32.630035	-83.383176	3612781.208	SW	PESU	A	M	NR	6.17	34.5	Pd_pos	Pd_pos	No	12.8	0	GA2256	Recap	2022
358	Scuffle Creek Culvert	11/30/2021	Culvert	Early		32.630035	-83.383176	3612781.208	CK	PESU	A	M	NR	5.98	32.5	Pd_pos	Pd_pos	No	13.6	0	GA2257	Recap	2022
358	Scuffle Creek Culvert	11/30/2021	Culvert	Early		32.630035	-83.383176	3612781.208	HC	PESU	A	M	NR	6.37	34.5	Pd_pos	Pd_pos	No	14.4	0	GA2259	Recap	2022
358	Scuffle Creek Culvert	11/30/2021	Culvert	Early		32.630035	-83.383176	3612781.208	HC	PESU	A	M	NR	5.9	34.5	Pd_pos	Pd_pos	No	13.3	0	GA2260	Recap	2022
358	Scuffle Creek Culvert	11/30/2021	Culvert	Early		32.630035	-83.383176	3612781.208	SW	PESU	A	M	NR	6.07	34	Pd_pos	Pd_pos	No	12.2	0	GA2316	New	2022
358	Scuffle Creek Culvert	11/30/2021	Culvert	Early		32.630035	-83.383176	3612781.208	SW	PESU	A	M	NR	5.54	32.5	Pd_pos	Pd_pos	No	12.2	0	GA2317	New	2022
358	Scuffle Creek Culvert	11/30/2021	Culvert	Early		32.630035	-83.383176	3612781.208	SW	PESU	A	M	NR	5.71	33.5	Pd_pos	Pd_pos	No	13	0P	GA2318	New	2022
358	Scuffle Creek Culvert	11/30/2021	Culvert	Early		32.630035	-83.383176	3612781.208	SW	PESU	A	M	NR	4.78	33	Pd_pos	Pd_pos	No	12.5	0	GA2319	New	2022
358	Scuffle Creek Culvert	11/30/2021	Culvert	Early		32.630035	-83.383176	3612781.208	SW	PESU	A	M	NR	5.59	33	Pd_pos	Pd_pos	No	12.9	0	GA2320	New	2022
358	Scuffle Creek Culvert	11/30/2021	Culvert	Early		32.630035	-83.383176	3612781.208	HC	PESU	A	M	NR	5.65	33.5	Pd_pos	Pd_pos	No	11.9	0	GA2322	New	2022
358	Scuffle Creek Culvert	3/17/2022	Culvert	Late		32.630035	-83.383176	3612781.208	HC	PESU	A	M	NR	5.03	33	Pd_pos	Pd_pos	No	16.2	0P	GA2242	Recap	2022
358	Scuffle Creek Culvert	3/17/2022	Culvert	Late		32.630035	-83.383176	3612781.208	HC	PESU	A	M	NR	5.24	34	Pd_pos	Pd_pos	No	18.2	0	GA2244	Recap	2022
358	Scuffle Creek Culvert	3/17/2022	Culvert	Late		32.630035	-83.383176	3612781.208	HC	PESU	A	M	NR	5.27	31	Pd_pos	Pd_pos	No	18.6	0P	GA2248	Recap	2022
358	Scuffle Creek Culvert	3/17/2022	Culvert	Late		32.630035	-83.383176	3612781.208	CK	PESU	A	M	NR	4.83	35	Pd_pos	Pd_pos	No	19.1	0	GA2255	Recap	2022
358	Scuffle Creek Culvert	3/17/2022	Culvert	Late		32.630035	-83.383176	3612781.208	CK	PESU	A	M	NR	5.05	32.5	Pd_pos	Pd_pos	No	15.3	0	GA2257	Recap	2022
358	Scuffle Creek Culvert	3/17/2022	Culvert	Late		32.630035	-83.383176	3612781.208	HC	PESU	A	M	NR	5.37	33	Pd_pos	Pd_pos	No		0	GA2259	Recap	2022
358	Scuffle Creek Culvert	3/17/2022	Culvert	Late		32.630035	-83.383176	3612781.208	HC	PESU	A	M	NR	5.31	34.5	Pd_pos	Pd_pos	No	17.9	0	GA2260	Recap	2022
358	Scuffle Creek Culvert	3/17/2022	Culvert	Late		32.630035	-83.383176	3612781.208	WH	PESU	A	M	NR	4.91	32.62	Pd_pos	Pd_pos	No	13.5	0	GA2318	Recap	2022
358	Scuffle Creek Culvert	3/17/2022	Culvert	Late		32.630035	-83.383176	3612781.208	SW	PESU	A	M	NR	4.74	32	Pd_pos	Pd_pos	No	16.6	0P	GA2320	Recap	2022
358	Scuffle Creek Culvert	3/17/2022	Culvert	Late		32.630035	-83.383176	3612781.208	HC	PESU	A	M	NR	5.14	33	Pd_pos	Pd_pos	No		0P	GA2322	Recap	2022
358	Scuffle Creek Culvert	3/17/2022	Culvert	Late		32.630035	-83.383176	3612781.208	O: SW in wood	PESU	A	M	NR	5.41	32.92	Pd_pos	Pd_pos	No	15.6	0		New	2022
358	Scuffle Creek Culvert	3/17/2022	Culvert	Late		32.630035	-83.383176	3612781.208	CK	PESU	A	M	NR	5.25	34.44	Pd_pos	Pd_pos	No	14.1	0		New	2022
358	Scuffle Creek Culvert	3/17/2022	Culvert	Late		32.630035	-83.383176	3612781.208	CK	PESU	A	M	NR	4.45	31	Pd_pos	Pd_pos	No	15.7	0P		New	2022
358	Scuffle Creek Culvert	3/17/2022	Culvert	Late		32.630035	-83.383176	3612781.208	HC	PESU	A	M	NR	5.11	31.5	Pd_pos	Pd_pos	No	13.6	0		New	2022
385	Harris Little Creek Culvert	12/8/2021	Culvert	Early		32.74272	-85.01847	3629914.937	SW	PESU	A	M	NR	5.49	35	Pd_pos	Pd_pos	No	13.6	0	GA2185	Recap	2022
385	Harris Little Creek Culvert	12/8/2021	Culvert	Early		32.74272	-85.01847	3629914.937	HC	PESU	A	M	NR	5.6	34	Pd_pos	Pd_pos	No	14.1	0	GA2186	Recap	2022
385	Harris Little Creek Culvert	12/8/2021	Culvert	Early		32.74272	-85.01847	3629914.937	SW	PESU	A	M	S/TD	6.24	33.5	Pd_pos	Pd_pos	No	13.6	0	GA2187	Recap	2022
385	Harris Little Creek Culvert	12/8/2021	Culvert	Early		32.74272	-85.01847	3629914.937	HC	PESU	A	M	S/TD	5.92	33	Pd_pos	Pd_pos	No	13.6	0	GA2188	Recap	2022
385	Harris Little Creek Culvert	12/8/2021	Culvert	Early		32.74272	-85.01847	3629914.937	SW	PESU	A	M	S/TD	6.08	33.5	Pd_pos	Pd_pos	No	13.6	0	GA2189	Recap	2022
385	Harris Little Creek Culvert	12/8/2021	Culvert	Early		32.74272	-85.01847	3629914.937	SW	PESU	A	M	S/TD	5.66	35	Pd_pos	Pd_pos	No	13.7	0P	GA2190	Recap	2022
385	Harris Little Creek Culvert	12/8/2021	Culvert	Early		32.74272	-85.01847	3629914.937	SW	PESU	A	M	NR	5.67	33	Pd_pos	Pd_pos	No	13.7	0	GA2194	Recap	2022
385	Harris Little Creek Culvert	12/8/2021	Culvert	Early		32.74272	-85.01847	3629914.937	SW	PESU	A	M	S/TD	5.64	35.5	Pd_pos	Pd_pos	No	13.8	0	GA2196	Recap	2022
385	Harris Little Creek Culvert	12/8/2021	Culvert	Early		32.74272	-85.01847	3629914.937	O: SW on Wood	PESU	A	M	S/TD	6.12	32	Pd_pos	Pd_pos	No	13.5	0	GA2198	Recap	2022
385	Harris Little Creek Culvert	12/8/2021	Culvert	Early		32.74272	-85.01847	3629914.937	HC	PESU	A	M	S/TD	6.31	34	Pd_pos	Pd_pos	No	13.7	0	GA2451	New	2022
385	Harris Little Creek Culvert	12/8/2021	Culvert	Early		32.74272	-85.01847	3629914.937	O: Hanging on Nail	PESU	A	M	S/TD	6.44	34.5	Pd_pos	Pd_pos	No	13.4	0	GA2452	New	2022
385	Harris Little Creek Culvert	12/8/2021	Culvert	Early		32.74272	-85.01847	3629914.937	SW	PESU	A	M	S/TD	5.43	34	Pd_pos	Pd_pos	No	13.7	0	GA2453	New	2022
385	Harris Little Creek Culvert	12/8/2021	Culvert	Early		32.74272	-85.01847	3629914.937	HC	PESU	A	M	S/TD	5.9	34.5	Pd_pos	Pd_pos	No	13.7	0	GA2454	New	2022
385	Harris Little Creek Culvert	12/8/2021	Culvert	Early		32.74272	-85.01847	3629914.937	HC	PESU	A	M	NR	6.11	32	Pd_pos	Pd_pos	No	13.5	0	GA2455	New	2022
385	Harris Little Creek Culvert	12/8/2021	Culvert	Early		32.74272	-85.01847	3629914.937	HC	PESU	A	M	NR	5.7	34	Pd_pos	Pd_pos	No	13.8	0	GA2456	New	2022
385	Harris Little Creek Culvert	12/8/2021	Culvert	Early		32.74272	-85.01847	3629914.937	SW	PESU	A	M	NR	5.51	34.5	Pd_pos	Pd_pos	No	13.6	0	GA2457	New	2022
385	Harris Little Creek Culvert	3/21/2022	Culvert	Late		32.74272	-85.01847	3629914.937	CK	PESU	A	M	NR	5.47	33	Pd_pos	Pd_pos	No	15.9	0	GA2187	Recap	2022
385	Harris Little Creek Culvert	3/21/2022	Culvert	Late		32.74272	-85.01847	3629914.937	SW	PESU	A	M	NR	5.17	32	Pd_pos	Pd_pos	No	15.8	0	GA2189	Recap	2022
385	Harris Little Creek Culvert	3/21/2022	Culvert	Late		32.74272	-85.01847	3629914.937	HC	PESU	A	M	NR	5.59	33	Pd_pos	Pd_pos	No	17.5	0	GA2192	Recap	2022
385	Harris Little Creek Culvert	3/21/2022	Culvert	Late		32.74272	-85.01847	3629914.937	SW	PESU	A	M	NR	4.69	32.5	Pd_pos	Pd_pos	No	14.8	0	GA2194	Recap	2022
385	Harris Little Creek Culvert	3/21/2022	Culvert	Late		32.74272	-85.01847	3629914.937	SW	PESU	A	M	NR	5.19	35	Pd_pos	Pd_pos	No	17.1	0	GA2452	Recap	2022
385	Harris Little Creek Culvert	3/21/2022	Culvert	Late		32.74272	-85.01847	3629914.937	CK	PESU	A	M	NR	5.68	34.49	Pd_pos	Pd_pos	No	14	0P		New	2022
385	Harris Little Creek Culvert	3/21/2022	Culvert	Late		32.74272	-85.01847	3629914.937	HC	PESU	A	M	NR	3.95	32	Pd_pos	Pd_pos	No	16	0		New	2022
385	Harris Little Creek Culvert	3/21/2022	Culvert	Late		32.74272	-85.01847	3629914.937	HC	PESU	A	M	NR	4.51	33	Pd_pos	Pd_pos	No	15.6	0P		New	2022
385	Harris Little Creek Culvert	3/21/2022	Culvert	Late		32.74272	-85.01847	3629914.937	HC	PESU	A	M	NR	6.27	33.5	Pd_pos	Pd_pos	No	15.8	0		New	2022
	Black Diamond Tunnel	11/12/2019	Cave	Early		34.885789	-83.291323	3862772.345		PESU	A	M	NR	5.5	34	WNS	WNS	No		0	GA0731	New	2020
	Black Diamond Tunnel	11/12/2019	Cave	Early		34.885789	-83.291323	3862772.345		PESU	A	M	NR	5	35	WNS	WNS	No		0	GA0732	New	2020
	Black Diamond Tunnel	11/12/2019	Cave	Early		34.885789	-83.291323	3862772.345		PESU	A	M	NR	7	35	WNS	WNS	No		0	GA0733	New	2020
	Black Diamond Tunnel	11/12/2019	Cave	Early		34.885789	-83.291323	3862772.345		PESU	A	M	NR	5.5	34	WNS	WNS	No		0P	GA0734	New	2020
	Black Diamond Tunnel	11/12/2019	Cave	Early		34.885789	-83.291323	3862772.345		PESU	A	M	NR	6	35	WNS	WNS	No		0	GA0735	New	2020
	Black Diamond Tunnel	11/12/2019	Cave	Early		34.885789	-83.291323	3862772.345		PESU	A	M	NR	5.5	35	WNS	WNS	No		0P	GA0736	New	2020
	Black Diamond Tunnel	11/12/2019	Cave	Early		34.885789	-83.291323	3862772.345		PESU	A	M	NR	6.5	33	WNS	WNS	No		0P	GA0738	New	2020
	Black Diamond Tunnel	11/12/2019	Cave	Early		34.885789	-83.291323	3862772.345		PESU	A	M	NR	5.5	34	WNS	WNS	No		0	GA0740	New	2020
	Black Diamond Tunnel	11/12/2019	Cave	Early		34.885789	-83.291323	3862772.345		PESU	A	M	NR	5	31	WNS	WNS	No		0	GA0741	New	2020
	Black Diamond Tunnel	11/12/2019	Cave	Early		34.885789	-83.291323	3862772.345		PESU	A	M	NR	6.5	34	WNS	WNS	No		0P	GA0744	New	2020
	Black Diamond Tunnel	11/12/2019	Cave	Early		34.885789	-83.291323	3862772.345		PESU	A	M	NR	5	35	WNS	WNS	No		0	GA0746	New	2020
	Black Diamond Tunnel	11/12/2019	Cave	Early		34.885789	-83.291323	3862772.345		PESU	A	M	NR	6	34	WNS	WNS	No		0P	GA0749	New	2020
	Black Diamond Tunnel	11/12/2019	Cave	Early		34.885789	-83.291323	3862772.345		PESU	A	M	NR	5.5	40	WNS	WNS	No		0	GA0750	New	2020
	White River Cave	11/15/2019	Cave	Early		34.03447	-85.01219	3773244.456		PESU	A	M	NR	6.5	32	WNS	WNS	No		0	GA0716	New	2020
	White River Cave	11/15/2019	Cave	Early		34.03447	-85.01219	3773244.456		PESU	A	M	NR	6.5	32	WNS	WNS	No		0	GA0719	New	2020
	White River Cave	11/15/2019	Cave	Early		34.03447	-85.01219	3773244.456		PESU	A	M	NR	6	33	WNS	WNS	No		0	GA0720	New	2020
	White River Cave	11/15/2019	Cave	Early		34.03447	-85.01219	3773244.456		PESU	A	M	NR	7	33	WNS	WNS	No		0	GA0721	New	2020
	White River Cave	11/15/2019	Cave	Early		34.03447	-85.01219	3773244.456		PESU	A	M	NR	6	33	WNS	WNS	No		0	GA0724	New	2020
	White River Cave	11/15/2019	Cave	Early		34.03447	-85.01219	3773244.456		PESU	A	M	NR	6.5	33	WNS	WNS	No		0	GA0725	New	2020
	White River Cave	11/15/2019	Cave	Early		34.03447	-85.01219	3773244.456		PESU	A	M	NR	7	32	WNS	WNS	No		0	GA0727	New	2020
	White River Cave	11/15/2019	Cave	Early		34.03447	-85.01219	3773244.456		PESU	A	M	NR	7	33	WNS	WNS	No		0	GA0728	New	2020
	White River Cave	11/15/2019	Cave	Early		34.03447	-85.01219	3773244.456		PESU	A	M	NR	6	33	WNS	WNS	No		0	GA0729	New	2020
	White River Cave	11/15/2019	Cave	Early		34.03447	-85.01219	3773244.456		PESU	A	M	NR	6.5	32	WNS	WNS	No		0	GA0730	New	2020
	Sitton's Cave	11/20/2019	Cave	Early		34.85944	-85.48556	3866642.656		PESU	A	M	NR	7	33	WNS	WNS	No		0P	GA0708	New	2020
	Sitton's Cave	11/20/2019	Cave	Early		34.85944	-85.48556	3866642.656		PESU	A	M	NR	7.5	33	WNS	WNS	No	14	0	GA0712	New	2020
	Sitton's Cave	11/20/2019	Cave	Early		34.85944	-85.48556	3866642.656		PESU	A	M	NR	6	33	WNS	WNS	No	14.3	0	GA0713	New	2020
	Sitton's Cave	11/20/2019	Cave	Early		34.85944	-85.48556	3866642.656		PESU	A	M	NR	7	32	WNS	WNS	No	12.8	0	See comments	New	2020
	Osborn Cave	11/21/2019	Cave	Early		34.2093	-85.21507	3793403.816		PESU	A	M	NR	7	33	WNS	WNS	No		1	GA0704	New	2020
	Osborn Cave	11/21/2019	Cave	Early		34.2093	-85.21507	3793403.816		PESU	A	M	NR	6.5	34	WNS	WNS	No		0	GA0705	New	2020
	White River Cave	2/25/2020	Cave	Late		34.03447	-85.01219	3773244.456		PESU	A	M	NR	4.5	32	WNS	WNS	No		0	GA0716	Recap	2020
	White River Cave	2/25/2020	Cave	Late		34.03447	-85.01219	3773244.456		PESU	A	M	NR	5	32	WNS	WNS	No		0	GA0725	Recap	2020
	White River Cave	2/25/2020	Cave	Late		34.03447	-85.01219	3773244.456		PESU	A	M	NR	4.75	33	WNS	WNS	No		0	GA0729	Recap	2020
	White River Cave	2/25/2020	Cave	Late		34.03447	-85.01219	3773244.456		PESU	A	M	NR	4.75	33	WNS	WNS	No		1	GA0936	New	2020
	White River Cave	2/25/2020	Cave	Late		34.03447	-85.01219	3773244.456		PESU	A	M	NR	4.5	34	WNS	WNS	No		1	GA0937	New	2020
	White River Cave	2/25/2020	Cave	Late		34.03447	-85.01219	3773244.456		PESU	A	M	NR	5	35	WNS	WNS	No		0	GA0938	New	2020
	White River Cave	2/25/2020	Cave	Late		34.03447	-85.01219	3773244.456		PESU	A	M	NR	4.5	35	WNS	WNS	Yes		0	GA0940	New	2020
	White River Cave	2/25/2020	Cave	Late		34.03447	-85.01219	3773244.456		PESU	A	M	NR	4.5	34	WNS	WNS	No		0	GA0941	New	2020
	White River Cave	2/25/2020	Cave	Late		34.03447	-85.01219	3773244.456		PESU	A	M	NR	5	34	WNS	WNS	No		0	GA0942	New	2020
	White River Cave	2/25/2020	Cave	Late		34.03447	-85.01219	3773244.456		PESU	A	M	NR	4.5	32	WNS	WNS	No		0	GA0944	New	2020
	White River Cave	2/25/2020	Cave	Late		34.03447	-85.01219	3773244.456		PESU	A	M	NR	4	32	WNS	WNS	No		0	GA0945	New	2020
	Black Diamond Tunnel	2/27/2020	Cave	Late		34.885789	-83.291323	3862772.345		PESU	A	M	NR	4.5	33	WNS	WNS	No		0P	GA0734	Recap	2020
	Black Diamond Tunnel	2/27/2020	Cave	Late		34.885789	-83.291323	3862772.345		PESU	A	M	NR	4	34	WNS	WNS	No		0	GA0735	Recap	2020
	Black Diamond Tunnel	2/27/2020	Cave	Late		34.885789	-83.291323	3862772.345		PESU	A	M	NR	6	34	WNS	WNS	No		1P	GA0738	Recap	2020
	Black Diamond Tunnel	2/27/2020	Cave	Late		34.885789	-83.291323	3862772.345		PESU	A	M	NR	4	33	WNS	WNS	No		0	GA0740	Recap	2020
	Black Diamond Tunnel	2/27/2020	Cave	Late		34.885789	-83.291323	3862772.345		PESU	A	M	NR	4.5	33	WNS	WNS	No		0P	GA0749	Recap	2020
	Black Diamond Tunnel	2/27/2020	Cave	Late		34.885789	-83.291323	3862772.345		PESU	A	M	NR	5	33	WNS	WNS	No		0	GA0750	Recap	2020
	Black Diamond Tunnel	2/27/2020	Cave	Late		34.885789	-83.291323	3862772.345		PESU	A	M	NR	5.5	32	WNS	WNS	No		0	GA0947	New	2020
	Black Diamond Tunnel	2/27/2020	Cave	Late		34.885789	-83.291323	3862772.345		PESU	A	M	NR	5	32	WNS	WNS	No		0	GA0948	New	2020
	Black Diamond Tunnel	2/27/2020	Cave	Late		34.885789	-83.291323	3862772.345		PESU	A	M	NR	4.5	33	WNS	WNS	Yes		1	GA0949	New	2020
	Black Diamond Tunnel	2/27/2020	Cave	Late		34.885789	-83.291323	3862772.345		PESU	A	M	NR	5	36	WNS	WNS	No		0	GA0950	New	2020
	Black Diamond Tunnel	2/27/2020	Cave	Late		34.885789	-83.291323	3862772.345		PESU	A	M	NR	5	34	WNS	WNS	Yes		2	GA2001	New	2020
	Black Diamond Tunnel	2/27/2020	Cave	Late		34.885789	-83.291323	3862772.345		PESU	A	M	NR	5	34.5	WNS	WNS	No		0	GA2002	New	2020
	Black Diamond Tunnel	2/27/2020	Cave	Late		34.885789	-83.291323	3862772.345		PESU	A	M	NR	5	34	WNS	WNS	No		1	GA2003	New	2020
	Black Diamond Tunnel	2/27/2020	Cave	Late		34.885789	-83.291323	3862772.345		PESU	A	M	NR	5	34	WNS	WNS	No		1	GA2004	New	2020
	Black Diamond Tunnel	2/27/2020	Cave	Late		34.885789	-83.291323	3862772.345		PESU	A	M	NR	5	32	WNS	WNS	No		1P	GA2005	New	2020
	Sitton's Cave	3/11/2020	Cave	Late		34.85944	-85.48556	3866642.656		PESU	A	M	NR	5	34	WNS	WNS	No		0	GA0712	Recap	2020
	Sitton's Cave	3/11/2020	Cave	Late		34.85944	-85.48556	3866642.656		PESU	A	M	NR	4	32	WNS	WNS	Yes		0	GA2006	New	2020
	Sitton's Cave	3/11/2020	Cave	Late		34.85944	-85.48556	3866642.656		PESU	A	M	NR	5.25	32	WNS	WNS	No		0	GA2009	New	2020
	Sitton's Cave	3/11/2020	Cave	Late		34.85944	-85.48556	3866642.656		PESU	A	M	NR	4.5	34	WNS	WNS	Yes		0	GA2010	New	2020
	Sitton's Cave	3/11/2020	Cave	Late		34.85944	-85.48556	3866642.656		PESU	A	M	NR	4	33	WNS	WNS	No		0	GA2011	New	2020
	Sitton's Cave	3/11/2020	Cave	Late		34.85944	-85.48556	3866642.656		PESU	A	M	NR	4.5	33	WNS	WNS	Yes		0	GA2012	New	2020
	Sitton's Cave	3/11/2020	Cave	Late		34.85944	-85.48556	3866642.656		PESU	A	M	NR	4	34	WNS	WNS	Yes		0	GA2013	New	2020
	Sitton's Cave	3/11/2020	Cave	Late		34.85944	-85.48556	3866642.656		PESU	A	M	NR	4	33	WNS	WNS	Yes		0	GA2014	New	2020
	Osborn Cave	3/12/2020	Cave	Late		34.2093	-85.21507	3793403.816		PESU	A	M	NR	5	33.5	WNS	WNS	No		0	GA2016	New	2020
	Osborn Cave	3/12/2020	Cave	Late		34.2093	-85.21507	3793403.816		PESU	A	M	NR	4.75	34	WNS	WNS	No		0	GA2022	New	2020
	Osborn Cave	3/12/2020	Cave	Late		34.2093	-85.21507	3793403.816		PESU	A	M	NR	5	35	WNS	WNS	No		0	GA2025	New	2020
	Black Diamond Tunnel	11/13/2020	Cave	Early		34.885789	-83.291323	3862772.345	SW	PESU	A	M	NR	7.19	32.14	WNS	WNS	No		0	GA0734	Recap	2021
	Black Diamond Tunnel	11/13/2020	Cave	Early		34.885789	-83.291323	3862772.345	SW	PESU	A	M	NR	6.05	27.46	WNS	WNS	No		0	GA0750	Recap	2021
	Black Diamond Tunnel	11/13/2020	Cave	Early		34.885789	-83.291323	3862772.345	SW	PESU	A	M	NR	7.69	31.85	WNS	WNS	No		0	GA0950	Recap	2021
	Black Diamond Tunnel	11/13/2020	Cave	Early		34.885789	-83.291323	3862772.345	SW	PESU	A	M	NR	7.6	34.95	WNS	WNS	No		0	GA2003	Recap	2021
	Black Diamond Tunnel	11/13/2020	Cave	Early		34.885789	-83.291323	3862772.345	SW	PESU	A	M	NR	8.46	32.32	WNS	WNS	No		0	GA2004	Recap	2021
	Black Diamond Tunnel	11/13/2020	Cave	Early		34.885789	-83.291323	3862772.345	SW	PESU	A	M	NR	7.07	29.05	WNS	WNS	No		0	GA2028	New	2021
	Black Diamond Tunnel	11/13/2020	Cave	Early		34.885789	-83.291323	3862772.345	SW	PESU	A	M	NR	7	28.96	WNS	WNS	No		0	GA2034	New	2021
	Black Diamond Tunnel	11/13/2020	Cave	Early		34.885789	-83.291323	3862772.345	SW	PESU	A	M	NR	6.72	27.69	WNS	WNS	No		0P	GA2035	New	2021
	Black Diamond Tunnel	11/13/2020	Cave	Early		34.885789	-83.291323	3862772.345	SW	PESU	A	M	NR	7.15	29.9	WNS	WNS	No		0	GA2036	New	2021
	Black Diamond Tunnel	11/13/2020	Cave	Early		34.885789	-83.291323	3862772.345	SW	PESU	A	M	NR	7.58	28.9	WNS	WNS	No		0	GA2037	New	2021
	Black Diamond Tunnel	11/13/2020	Cave	Early		34.885789	-83.291323	3862772.345	SW	PESU	A	M	NR	6.51	34.64	WNS	WNS	No		0	GA2040	New	2021
	Sitton's Cave	11/19/2020	Cave	Early		34.85944	-85.48556	3866642.656	HC	PESU	A	M	NR	6.8	33.71	WNS	WNS	No	28	0	GA2041	New	2021
	Sitton's Cave	11/19/2020	Cave	Early		34.85944	-85.48556	3866642.656	HC	PESU	A	M	NR	7.18	33.71	WNS	WNS	No	20.2	0	GA2042	New	2021
	Sitton's Cave	11/19/2020	Cave	Early		34.85944	-85.48556	3866642.656	HC	PESU	A	M	NR		35.01	WNS	WNS	No	14.6	0	GA2043	New	2021
	Osborn Cave	11/19/2020	Cave	Early		34.2093	-85.21507	3793403.816	HC	PESU	A	M	NR	5.91	33	WNS	WNS	No	11.8	0	GA2044	New	2021
	Osborn Cave	11/19/2020	Cave	Early		34.2093	-85.21507	3793403.816	HC	PESU	A	M	NR	5.43	34	WNS	WNS	No	14.1	0	GA2045	New	2021
	Osborn Cave	11/19/2020	Cave	Early		34.2093	-85.21507	3793403.816	HC	PESU	A	M	NR	6.35	32	WNS	WNS	No	13.8	0	GA2046	New	2021
	White River Cave	11/21/2020	Cave	Early		34.03447	-85.01219	3773244.456		PESU	A	M	NR	6.13	34	WNS	WNS	No	12.6	0	GA0729	Recap	2021
	White River Cave	11/21/2020	Cave	Early		34.03447	-85.01219	3773244.456		PESU	A	M	NR	5.96	33	WNS	WNS	No	11.6	0	GA2047	New	2021
	White River Cave	11/21/2020	Cave	Early		34.03447	-85.01219	3773244.456		PESU	A	M	NR	6.34	34	WNS	WNS	No	12.2	0	GA2101	New	2021
	White River Cave	11/21/2020	Cave	Early		34.03447	-85.01219	3773244.456		PESU	A	M	NR	6.39	34	WNS	WNS	No	12.9	0	GA2102	New	2021
	White River Cave	11/21/2020	Cave	Early		34.03447	-85.01219	3773244.456		PESU	A	M	NR	5.9	34	WNS	WNS	No	12.3	0	GA2104	New	2021
	White River Cave	11/21/2020	Cave	Early		34.03447	-85.01219	3773244.456		PESU	A	M	NR	6.09	34.5	WNS	WNS	No	13.6	0	GA2105	New	2021
	White River Cave	11/21/2020	Cave	Early		34.03447	-85.01219	3773244.456		PESU	A	M	NR	6.22	33	WNS	WNS	No	13.5	0	GA2106	New	2021
	White River Cave	11/21/2020	Cave	Early		34.03447	-85.01219	3773244.456		PESU	A	M	NR	6.11	34	WNS	WNS	No	13.2	0	GA2108	New	2021
	White River Cave	11/21/2020	Cave	Early		34.03447	-85.01219	3773244.456		PESU	A	M	NR	6.68	34	WNS	WNS	No	14.2	0	GA2110	New	2021
	White River Cave	11/21/2020	Cave	Early		34.03447	-85.01219	3773244.456		PESU	A	M	NR	6.72	33	WNS	WNS	No		0	GA2150	New	2021
	Osborn Cave	2/22/2021	Cave	Late		34.2093	-85.21507	3793403.816		PESU	A	M	NR	4.92	33.99	WNS	WNS	No	11.6	0	GA2016	Recap	2021
	Osborn Cave	2/22/2021	Cave	Late		34.2093	-85.21507	3793403.816		PESU	A	M	NR	4.88	33.28	WNS	WNS	No	10.1	0	GA2044	Recap	2021
	Osborn Cave	2/22/2021	Cave	Late		34.2093	-85.21507	3793403.816		PESU	A	M	NR	4.51	33.57	WNS	WNS	No	11.6	0	GA2114	New	2021
	Osborn Cave	2/22/2021	Cave	Late		34.2093	-85.21507	3793403.816		PESU	A	M	NR	4.4	32.82	WNS	WNS	No	11.8	0P	GA2115	New	2021
	Osborn Cave	2/22/2021	Cave	Late		34.2093	-85.21507	3793403.816		PESU	A	M	NR	5.05	34.27	WNS	WNS	No	11.5	0	GA2116	New	2021
	Osborn Cave	2/22/2021	Cave	Late		34.2093	-85.21507	3793403.816		PESU	A	M	NR	5.27	30.98	WNS	WNS	No	11.6	0P	GA2117	New	2021
	Osborn Cave	2/22/2021	Cave	Late		34.2093	-85.21507	3793403.816		PESU	A	M	NR	3.8	32.68	WNS	WNS	No	11.2	0	GA2121	New	2021
	Osborn Cave	2/22/2021	Cave	Late		34.2093	-85.21507	3793403.816		PESU	A	M	NR	4.73	31.86	WNS	WNS	No	8.4	1	GA2124	New	2021
	Osborn Cave	2/22/2021	Cave	Late		34.2093	-85.21507	3793403.816		PESU	A	M	NR	5.12	34.06	WNS	WNS	Yes	8.6	1	GA2125	New	2021
	Black Diamond Tunnel	2/24/2021	Cave	Late		34.885789	-83.291323	3862772.345	SW	PESU	A	M	S/TD	4.56	34.65	WNS	WNS	No	10.7	0	GA0733	Recap	2021
	Black Diamond Tunnel	2/24/2021	Cave	Late		34.885789	-83.291323	3862772.345	SW	PESU	A	M	NR	4.99	34.02	WNS	WNS	No	11.5	0	GA0738	Recap	2021
	Black Diamond Tunnel	2/24/2021	Cave	Late		34.885789	-83.291323	3862772.345	SW	PESU	A	M	NR	4.6	32.52	WNS	WNS	No		1	GA0750	Recap	2021
	Black Diamond Tunnel	2/24/2021	Cave	Late		34.885789	-83.291323	3862772.345	SW	PESU	A	M	NR	4.44	32.66	WNS	WNS	No	11.6	0	GA0948	Recap	2021
	Black Diamond Tunnel	2/24/2021	Cave	Late		34.885789	-83.291323	3862772.345	SW	PESU	A	M	NR	4.62	36.78	WNS	WNS	No	12.4	0	GA0950	Recap	2021
	Black Diamond Tunnel	2/24/2021	Cave	Late		34.885789	-83.291323	3862772.345	SW	PESU	A	M	NR	4.87	32.76	WNS	WNS	No	12.2	0	GA2004	Recap	2021
	Black Diamond Tunnel	2/24/2021	Cave	Late		34.885789	-83.291323	3862772.345	SW	PESU	A	M	NR	5.83	34.46	WNS	WNS	No	11	1	GA2028	Recap	2021
	Black Diamond Tunnel	2/24/2021	Cave	Late		34.885789	-83.291323	3862772.345	SW	PESU	A	M	NR	5.13	33.44	WNS	WNS	No		0	GA2034	Recap	2021
	Black Diamond Tunnel	2/24/2021	Cave	Late		34.885789	-83.291323	3862772.345	SW	PESU	A	M	NR	4.58	32.98	WNS	WNS	No	11.4	0	GA2035	Recap	2021
	Black Diamond Tunnel	2/24/2021	Cave	Late		34.885789	-83.291323	3862772.345	SW	PESU	A	M	NR	4.44	34.14	WNS	WNS	No	12	0	GA2040	Recap	2021
	Black Diamond Tunnel	2/24/2021	Cave	Late		34.885789	-83.291323	3862772.345	SW	PESU	A	M	NR	5.21	34.15	WNS	WNS	No	12.3	0P	GA2131	New	2021
	Black Diamond Tunnel	2/24/2021	Cave	Late		34.885789	-83.291323	3862772.345	SW	PESU	A	M	NR	4.88	33.83	WNS	WNS	No	12.8	0	GA2133	New	2021
	Black Diamond Tunnel	2/24/2021	Cave	Late		34.885789	-83.291323	3862772.345	SW	PESU	A	M	NR	4.58	33.23	WNS	WNS	No	12.6	0	GA2134	New	2021
	Black Diamond Tunnel	2/24/2021	Cave	Late		34.885789	-83.291323	3862772.345	SW	PESU	A	M	NR	4.94	35.55	WNS	WNS	No	12.3	0	GA2136	New	2021
	Black Diamond Tunnel	2/24/2021	Cave	Late		34.885789	-83.291323	3862772.345	SW	PESU	A	M	NR	4.95	33.31	WNS	WNS	No	12.8	0	GA2137	New	2021
	Black Diamond Tunnel	2/24/2021	Cave	Late		34.885789	-83.291323	3862772.345	SW	PESU	A	M	NR	5.1	34.36	WNS	WNS	No	12.7	0	GA2139	New	2021
	Black Diamond Tunnel	2/24/2021	Cave	Late		34.885789	-83.291323	3862772.345	SW	PESU	A	M	NR	4.61	33.51	WNS	WNS	No		0	GA2140	New	2021
	Black Diamond Tunnel	2/24/2021	Cave	Late		34.885789	-83.291323	3862772.345	SW	PESU	A	M	NR	4.82	33.68	WNS	WNS	No	11.4	0	GA2143	New	2021
	Black Diamond Tunnel	2/24/2021	Cave	Late		34.885789	-83.291323	3862772.345	SW	PESU	A	M	NR	5.06	34.98	WNS	WNS	No	11.3	0	GA2144	New	2021
	White River Cave	3/9/2021	Cave	Late		34.03447	-85.01219	3773244.456		PESU	A	M	S/TD	4.37	33	WNS	WNS	No	9.5	0	GA0725	Recap	2021
	White River Cave	3/9/2021	Cave	Late		34.03447	-85.01219	3773244.456		PESU	A	M	NR	4.66	33.5	WNS	WNS	No	10	0	GA0729	Recap	2021
	White River Cave	3/9/2021	Cave	Late		34.03447	-85.01219	3773244.456		PESU	A	M	NR	5.34	33	WNS	WNS	No	10.8	0	GA2102	Recap	2021
	White River Cave	3/9/2021	Cave	Late		34.03447	-85.01219	3773244.456		PESU	A	M	NR	4.74	34	WNS	WNS	No	10.8	0	GA2106	Recap	2021
	White River Cave	3/9/2021	Cave	Late		34.03447	-85.01219	3773244.456		PESU	A	M	S/TD	4.31	31	WNS	WNS	No	12.9	0	GA2354	New	2021
	White River Cave	3/9/2021	Cave	Late		34.03447	-85.01219	3773244.456		PESU	A	M	NR	5.13	32	WNS	WNS	Yes	12.8	0	GA2357	New	2021
	White River Cave	3/9/2021	Cave	Late		34.03447	-85.01219	3773244.456		PESU	A	M	NR	4.28	32.5	WNS	WNS	No	9.5	0	GA2358	New	2021
	Sitton's Cave	3/10/2021	Cave	Late		34.85944	-85.48556	3866642.656		PESU	A	M	S/TD	4.36	33	WNS	WNS	No	9.2	0	GA2360	New	2021
	Sitton's Cave	3/10/2021	Cave	Late		34.85944	-85.48556	3866642.656		PESU	A	M	S/TD	4.31	34.5	WNS	WNS	No	9.3	0	GA2361	New	2021
	Sitton's Cave	3/10/2021	Cave	Late		34.85944	-85.48556	3866642.656		PESU	A	M	S/TD	4.92	35	WNS	WNS	No	9.8	0	GA2363	New	2021
	Sitton's Cave	3/10/2021	Cave	Late		34.85944	-85.48556	3866642.656		PESU	A	M	NR	4.78	33.5	WNS	WNS	No	9.7	0	GA2364	New	2021
	Sitton's Cave	3/10/2021	Cave	Late		34.85944	-85.48556	3866642.656		PESU	A	M	NR	4.64	34	WNS	WNS	No	9.2	0	GA2365	New	2021
	Sitton's Cave	3/10/2021	Cave	Late		34.85944	-85.48556	3866642.656		PESU	A	M	NR	4.34	33.5	WNS	WNS	No	9.5	0	GA2366	New	2021
	Sitton's Cave	3/10/2021	Cave	Late		34.85944	-85.48556	3866642.656		PESU	A	M	NR	4.69	35	WNS	WNS	No	9.6	0	GA2367	New	2021
	Sitton's Cave	3/10/2021	Cave	Late		34.85944	-85.48556	3866642.656		PESU	A	M	NR	4.48	33.5	WNS	WNS	No	10.3	0	GA2368	New	2021
	Sitton's Cave	3/10/2021	Cave	Late		34.85944	-85.48556	3866642.656		PESU	A	M	NR	3.8	34	WNS	WNS	No	10.5	0	GA2370	New	2021
	Sitton's Cave	3/10/2021	Cave	Late		34.85944	-85.48556	3866642.656		PESU	A	M	NR	4.75	34	WNS	WNS	Yes	10.7	0	GA2371	New	2021
	Sitton's Cave	3/10/2021	Cave	Late		34.85944	-85.48556	3866642.656		PESU	A	M	NR	4.57	32	WNS	WNS	No	11.1	1	GA2372	New	2021
	Sitton's Cave	3/10/2021	Cave	Late		34.85944	-85.48556	3866642.656		PESU	A	M	NR	4.36	34	WNS	WNS	No	10.7	0	GA2373	New	2021
	Sitton's Cave	3/10/2021	Cave	Late		34.85944	-85.48556	3866642.656		PESU	A	M	NR	4.3	34.5	WNS	WNS	No	11.9	0	GA2374	New	2021
	Sitton's Cave	3/10/2021	Cave	Late		34.85944	-85.48556	3866642.656		PESU	A	M	NR	4.73	35	WNS	WNS	No	11.6	0	GA2375	New	2021
	Sitton's Cave	3/10/2021	Cave	Late		34.85944	-85.48556	3866642.656		PESU	A	M	NR	4.5	36	WNS	WNS	No	10.3	0	GA2376	New	2021
	Sitton's Cave	3/10/2021	Cave	Late		34.85944	-85.48556	3866642.656		PESU	A	M	NR	4.13	33	WNS	WNS	No	11.2	0	GA2377	New	2021
	Sitton's Cave	3/10/2021	Cave	Late		34.85944	-85.48556	3866642.656		PESU	A	M	NR	4.15	33	WNS	WNS	No	11	0	GA2378	New	2021
	Black Diamond Tunnel	11/3/2021	Cave	Early		34.885789	-83.291323	3862772.345		PESU	A	M	NR	6.49	36	WNS	WNS	No	13.7	0	GA0950	Recap	2022
	Black Diamond Tunnel	11/3/2021	Cave	Early		34.885789	-83.291323	3862772.345		PESU	A	M	NR	5.78	34	WNS	WNS	No	14	0	GA2131	Recap	2022
	Black Diamond Tunnel	11/3/2021	Cave	Early		34.885789	-83.291323	3862772.345		PESU	A	M	NR	5.81	32	WNS	WNS	No	13.6	0	GA2134	Recap	2022
	Black Diamond Tunnel	11/3/2021	Cave	Early		34.885789	-83.291323	3862772.345		PESU	A	M	NR	7.08	35	WNS	WNS	No	13.2	0	GA2136	Recap	2022
	Black Diamond Tunnel	11/3/2021	Cave	Early		34.885789	-83.291323	3862772.345		PESU	A	M	NR	7.13	34.6	WNS	WNS	No	14.9	0	GA2379	New	2022
	Black Diamond Tunnel	11/3/2021	Cave	Early		34.885789	-83.291323	3862772.345		PESU	A	M	NR	5.88	34	WNS	WNS	No	13.8	0	GA2381	New	2022
	Black Diamond Tunnel	11/3/2021	Cave	Early		34.885789	-83.291323	3862772.345		PESU	A	M	NR	5.55	34	WNS	WNS	No	13.5	0P	GA2382	New	2022
	Black Diamond Tunnel	11/3/2021	Cave	Early		34.885789	-83.291323	3862772.345		PESU	A	M	NR	6.21	32	WNS	WNS	No	14	0	GA2383	New	2022
	Black Diamond Tunnel	11/3/2021	Cave	Early		34.885789	-83.291323	3862772.345		PESU	A	M	NR	6.22	33	WNS	WNS	No	13.4	0	GA2385	New	2022
	Black Diamond Tunnel	11/3/2021	Cave	Early		34.885789	-83.291323	3862772.345		PESU	A	M	NR	6.04	33	WNS	WNS	No	14.3	0	GA2386	New	2022
	Black Diamond Tunnel	11/3/2021	Cave	Early		34.885789	-83.291323	3862772.345		PESU	A	M	NR	6.58	35	WNS	WNS	No	13.5	0	GA2387	New	2022
	Black Diamond Tunnel	11/3/2021	Cave	Early		34.885789	-83.291323	3862772.345		PESU	A	M	NR	5.89	33	WNS	WNS	No	13.6	0	GA2389	New	2022
	Black Diamond Tunnel	11/3/2021	Cave	Early		34.885789	-83.291323	3862772.345		PESU	A	M	NR	5.46	32	WNS	WNS	No	13.6	0	GA2390	New	2022
	Black Diamond Tunnel	11/3/2021	Cave	Early		34.885789	-83.291323	3862772.345		PESU	A	M	NR	7.05	34	WNS	WNS	No	13.6	0	GA2392	New	2022
	Black Diamond Tunnel	11/3/2021	Cave	Early		34.885789	-83.291323	3862772.345		PESU	A	M	NR	7.47	34	WNS	WNS	No	13.7	0	GA2393	New	2022
	Black Diamond Tunnel	11/3/2021	Cave	Early		34.885789	-83.291323	3862772.345		PESU	A	M	NR	6.02	32	WNS	WNS	No	13.3	0	GA2395	New	2022
	Black Diamond Tunnel	11/3/2021	Cave	Early		34.885789	-83.291323	3862772.345		PESU	A	M	NR	5.46	33	WNS	WNS	No	13.3	0	GA2397	New	2022
	Black Diamond Tunnel	11/3/2021	Cave	Early		34.885789	-83.291323	3862772.345		PESU	A	M	NR	6.52	33	WNS	WNS	No	13.1	0	GA2398	New	2022
	Black Diamond Tunnel	11/3/2021	Cave	Early		34.885789	-83.291323	3862772.345		PESU	A	M	NR	5.92	33	WNS	WNS	No	12.6	0	GA2399	New	2022
	White River Cave	11/15/2021	Cave	Early		34.03447	-85.01219	3773244.456		PESU	A	M	NR	5.74	31	WNS	WNS	No	10.1	0	GA2354	Recap	2022
	White River Cave	11/15/2021	Cave	Early		34.03447	-85.01219	3773244.456		PESU	A	M	NR	6.84	35	WNS	WNS	No	12.1	0	GA2401	New	2022
	White River Cave	11/15/2021	Cave	Early		34.03447	-85.01219	3773244.456		PESU	A	M	NR	6.87	35	WNS	WNS	No	11.8	0	GA2402	New	2022
	White River Cave	11/15/2021	Cave	Early		34.03447	-85.01219	3773244.456		PESU	A	M	NR	6.04	34	WNS	WNS	No	13.3	0	GA2404	New	2022
	White River Cave	11/15/2021	Cave	Early		34.03447	-85.01219	3773244.456		PESU	A	M	NR	7.15	33	WNS	WNS	No	12.8	0	GA2407	New	2022
	White River Cave	11/15/2021	Cave	Early		34.03447	-85.01219	3773244.456		PESU	A	M	NR	6.26	33	WNS	WNS	No	13.9	0	GA2410	New	2022
	Sitton's Cave	11/16/2021	Cave	Early		34.85944	-85.48556	3866642.656		PESU	A	M	NR	6.58	34	WNS	WNS	No	14.6	0	GA2420	New	2022
	Sitton's Cave	11/16/2021	Cave	Early		34.85944	-85.48556	3866642.656		PESU	A	M	NR	6.34	33	WNS	WNS	No	14.6	0	GA2421	New	2022
	Black Diamond Tunnel	2/22/2022	Cave	Late		34.885789	-83.291323	3862772.345		PESU	A	M	NR	4.7	36	WNS	WNS	No		0	GA0950	Recap	2022
	Black Diamond Tunnel	2/22/2022	Cave	Late		34.885789	-83.291323	3862772.345		PESU	A	M	NR	4.53	34	WNS	WNS	No	10.5	0	GA2131	Recap	2022
	Black Diamond Tunnel	2/22/2022	Cave	Late		34.885789	-83.291323	3862772.345		PESU	A	M	NR	4.82	33	WNS	WNS	No		0	GA2134	Recap	2022
	Black Diamond Tunnel	2/22/2022	Cave	Late		34.885789	-83.291323	3862772.345		PESU	A	M	NR	5.15	35	WNS	WNS	No	10.7	1	GA2136	Recap	2022
	Black Diamond Tunnel	2/22/2022	Cave	Late		34.885789	-83.291323	3862772.345		PESU	A	M	NR	5.29	33	WNS	WNS	No	10.6	0P	GA2143	Recap	2022
	Black Diamond Tunnel	2/22/2022	Cave	Late		34.885789	-83.291323	3862772.345		PESU	A	M	NR	4.86	34	WNS	WNS	Yes	11.5	1	GA2379	Recap	2022
	Black Diamond Tunnel	2/22/2022	Cave	Late		34.885789	-83.291323	3862772.345		PESU	A	M	NR	4.16	31	WNS	WNS	No	11.7	0P	GA2382	Recap	2022
	Black Diamond Tunnel	2/22/2022	Cave	Late		34.885789	-83.291323	3862772.345		PESU	A	M	NR	4.78	33.5	WNS	WNS	No	10.3	0P	GA2389	Recap	2022
	Black Diamond Tunnel	2/22/2022	Cave	Late		34.885789	-83.291323	3862772.345		PESU	A	M	NR	5.77	33.5	WNS	WNS	No	10.8	0	GA2393	Recap	2022
	Black Diamond Tunnel	2/22/2022	Cave	Late		34.885789	-83.291323	3862772.345		PESU	A	M	NR	4.56	33	WNS	WNS	No	11.3	0P	GA2395	Recap	2022
	Black Diamond Tunnel	2/22/2022	Cave	Late		34.885789	-83.291323	3862772.345		PESU	A	M	NR	4.45	33	WNS	WNS	No	11.6	1P	GA2397	Recap	2022
	Black Diamond Tunnel	2/22/2022	Cave	Late		34.885789	-83.291323	3862772.345		PESU	A	M	NR	5.27	33	WNS	WNS	Yes		1	GA2398	Recap	2022
	Black Diamond Tunnel	2/22/2022	Cave	Late		34.885789	-83.291323	3862772.345		PESU	A	M	NR	4.42	34	WNS	WNS	No	11.8	0	GA2399	Recap	2022
	Black Diamond Tunnel	2/22/2022	Cave	Late		34.885789	-83.291323	3862772.345		PESU	A	M	NR	4.82	32	WNS	WNS	No	11.4	1	GA2615	New	2022
	Black Diamond Tunnel	2/22/2022	Cave	Late		34.885789	-83.291323	3862772.345		PESU	A	M	NR	4.74	32.5	WNS	WNS	No	10.5	0	GA2616	New	2022
	Black Diamond Tunnel	2/22/2022	Cave	Late		34.885789	-83.291323	3862772.345		PESU	A	M	NR	5	32	WNS	WNS	No	10.9	0P	GA2617	New	2022
	Black Diamond Tunnel	2/22/2022	Cave	Late		34.885789	-83.291323	3862772.345		PESU	A	M	NR	4.92	34	WNS	WNS	No	10.8	0	GA2618	New	2022
	Black Diamond Tunnel	2/22/2022	Cave	Late		34.885789	-83.291323	3862772.345		PESU	A	M	NR	4.99	34	WNS	WNS	No	10.4	0P	GA2619	New	2022
	Black Diamond Tunnel	2/22/2022	Cave	Late		34.885789	-83.291323	3862772.345		PESU	A	M	NR	4.94	32	WNS	WNS	No	11.8	1	GA2620	New	2022
	Black Diamond Tunnel	2/22/2022	Cave	Late		34.885789	-83.291323	3862772.345		PESU	A	M	NR	4	31	WNS	WNS	No	12.1	0	GA2623	New	2022
	Black Diamond Tunnel	2/22/2022	Cave	Late		34.885789	-83.291323	3862772.345		PESU	A	M	NR	5.01	33	WNS	WNS	No	12.5	1P	GA2703	New	2022
	Black Diamond Tunnel	2/22/2022	Cave	Late		34.885789	-83.291323	3862772.345		PESU	A	M	NR	4.98	33	WNS	WNS	No	11.2	1	GA2704	New	2022
	Black Diamond Tunnel	2/22/2022	Cave	Late		34.885789	-83.291323	3862772.345		PESU	A	M	NR	5.37	34	WNS	WNS	No	12	1	GA2706	New	2022
	Black Diamond Tunnel	2/22/2022	Cave	Late		34.885789	-83.291323	3862772.345		PESU	A	M	NR	5.53	32.5	WNS	WNS	No	11.6	0	GA2742	New	2022
	Black Diamond Tunnel	2/22/2022	Cave	Late		34.885789	-83.291323	3862772.345		PESU	A	M	NR	4.35	33.5	WNS	WNS	No	11.3	0	GA2744	New	2022
	Black Diamond Tunnel	2/22/2022	Cave	Late		34.885789	-83.291323	3862772.345		PESU	A	M	NR	5.24	31	WNS	WNS	No	12	0	GA2745	New	2022
	White River Cave	3/1/2022	Cave	Late		34.03447	-85.01219	3773244.456		PESU	A	M	NR	4.97	32	WNS	WNS	No	9.9	0	GA0729	Recap	2022
	White River Cave	3/1/2022	Cave	Late		34.03447	-85.01219	3773244.456		PESU	A	M	NR	4.76	34	WNS	WNS	No	10.7	0	GA2102	Recap	2022
	White River Cave	3/1/2022	Cave	Late		34.03447	-85.01219	3773244.456		PESU	A	M	NR	4.32	31	WNS	WNS	Yes	9.6	1	GA2354	Recap	2022
	White River Cave	3/1/2022	Cave	Late		34.03447	-85.01219	3773244.456		PESU	A	M	NR	4.72	33	WNS	WNS	Yes	8.8	1	GA2407	Recap	2022
	Sitton's Cave	3/1/2022	Cave	Late		34.85944	-85.48556	3866642.656		PESU	A	M	NR	4.43	34	WNS	WNS	No	14.8	1		New	2022
	Sitton's Cave	3/1/2022	Cave	Late		34.85944	-85.48556	3866642.656		PESU	A	M	NR	4.57	33.5	WNS	WNS	No	14.5	1		New	2022
	Sitton's Cave	3/1/2022	Cave	Late		34.85944	-85.48556	3866642.656		PESU	A	M	NR	4.78	34.3	WNS	WNS	No	11.2	1P		New	2022
	Sitton's Cave	3/1/2022	Cave	Late		34.85944	-85.48556	3866642.656		PESU	A	M	NR	4.5	34.2	WNS	WNS	No	11.6	0		New	2022
	Sitton's Cave	3/1/2022	Cave	Late		34.85944	-85.48556	3866642.656		PESU	A	M	NR	3.97	34.1	WNS	WNS	No	11.8	0P		New	2022
	Sitton's Cave	3/1/2022	Cave	Late		34.85944	-85.48556	3866642.656		PESU	A	M	NR	4.55	34.2	WNS	WNS	No	12	0		New	2022
	Sitton's Cave	3/1/2022	Cave	Late		34.85944	-85.48556	3866642.656		PESU	A	M	NR	3.75	34	WNS	WNS	No	11	0		New	2022
	Sitton's Cave	3/1/2022	Cave	Late		34.85944	-85.48556	3866642.656		PESU	A	M	NR	4.28	34.2	WNS	WNS	Yes	12.7	0		New	2022
	Sitton's Cave	3/1/2022	Cave	Late		34.85944	-85.48556	3866642.656		PESU	A	M	NR	4.41	34.3	WNS	WNS	No	11.1	0		New	2022
	Sitton's Cave	3/1/2022	Cave	Late		34.85944	-85.48556	3866642.656		PESU	A	M	NR	4.55	34.1	WNS	WNS	No	10.3	0		New	2022
	Sitton's Cave	3/1/2022	Cave	Late		34.85944	-85.48556	3866642.656		PESU	A	M	NR	4.56	34.4	WNS	WNS	No	10	0		New	2022
	Sitton's Cave	3/1/2022	Cave	Late		34.85944	-85.48556	3866642.656		PESU	A	M	NR	4.49	34.3	WNS	WNS	No	11	0		New	2022
	Sitton's Cave	3/1/2022	Cave	Late		34.85944	-85.48556	3866642.656		PESU	A	M	NR	4.93	34.1	WNS	WNS	No	11.9	0		New	2022
	Sitton's Cave	3/1/2022	Cave	Late		34.85944	-85.48556	3866642.656		PESU	A	M	NR	4.05	34.3	WNS	WNS	No	12.1	1		New	2022
	Sitton's Cave	3/1/2022	Cave	Late		34.85944	-85.48556	3866642.656		PESU	A	M	NR	4.67	34.2	WNS	WNS	No	10.8	1		New	2022
	Sitton's Cave	3/1/2022	Cave	Late		34.85944	-85.48556	3866642.656		PESU	A	M	NR	4.7	34.2	WNS	WNS	No	9.8	0		New	2022
	White River Cave	3/1/2022	Cave	Late		34.03447	-85.01219	3773244.456		PESU	A	M	NR	4.42	35	WNS	WNS	No	7.8	0		New	2022
	White River Cave	3/1/2022	Cave	Late		34.03447	-85.01219	3773244.456		PESU	A	M	NR	4.8	34	WNS	WNS	No	7.5	0		New	2022
	White River Cave	3/1/2022	Cave	Late		34.03447	-85.01219	3773244.456		PESU	A	M	NR	4.84	34	WNS	WNS	Yes	11.5	1		New	2022
	Osborn Cave	3/2/2022	Cave	Late		34.2093	-85.21507	3793403.816		PESU	A	M	NR	4.8	34	WNS	WNS	No	11	1	GA2044	Recap	2022
	Osborn Cave	3/2/2022	Cave	Late		34.2093	-85.21507	3793403.816		PESU	A	M	NR	4.86	34	WNS	WNS	No	9.3	0		New	2022
	Osborn Cave	3/2/2022	Cave	Late		34.2093	-85.21507	3793403.816		PESU	A	M	NR	5	33	WNS	WNS	No	11.4	0		New	2022
	Osborn Cave	3/2/2022	Cave	Late		34.2093	-85.21507	3793403.816		PESU	A	M	NR	4.65	34	WNS	WNS	No	11.1	0		New	2022
	Osborn Cave	3/2/2022	Cave	Late		34.2093	-85.21507	3793403.816		PESU	A	M	NR	4.31	32	WNS	WNS	Yes	11.3	0		New	2022
	Osborn Cave	3/2/2022	Cave	Late		34.2093	-85.21507	3793403.816		PESU	A	M	NR	4.36	34	WNS	WNS	Yes	11	0P		New	2022
	Osborn Cave	3/2/2022	Cave	Late		34.2093	-85.21507	3793403.816		PESU	A	M	NR	4.43	33	WNS	WNS	Yes	11	1		New	2022
	Osborn Cave	3/2/2022	Cave	Late		34.2093	-85.21507	3793403.816		PESU	A	M	NR	4.62	33	WNS	WNS	Yes	8.8	0		New	2022
	Osborn Cave	3/2/2022	Cave	Late		34.2093	-85.21507	3793403.816		PESU	A	M	NR	4.75	32	WNS	WNS	No	8.6	1		New	2022
	Osborn Cave	3/2/2022	Cave	Late		34.2093	-85.21507	3793403.816		PESU	A	M	NR	4.78	33	WNS	WNS	No	8.5	1		New	2022
385	Harris Little Creek Culvert	3/21/2022	Culvert	Late		32.74272	-85.01847	3629914.937	HC	PESU	A	M	NR	5.08	33	Pd_pos	Pd_pos	No	16.6	0		New	2022
385	Harris Little Creek Culvert	3/21/2022	Culvert	Late		32.74272	-85.01847	3629914.937	SW	PESU	A	M	NR	4.88	33	Pd_pos	Pd_pos	No	15	0		New	2022
385	Harris Little Creek Culvert	3/21/2022	Culvert	Late		32.74272	-85.01847	3629914.937	O: Hanging on Nail	PESU	A	M	NR	4.52	31	Pd_pos	Pd_pos	No	15.3	0		New	2022
385	Harris Little Creek Culvert	3/21/2022	Culvert	Late		32.74272	-85.01847	3629914.937	CK	PESU	A	M	NR	4.23	31.5	Pd_pos	Pd_pos	No	15.2	0P		New	2022
407	Scroggins Branch Culvert	2/2/2021	Culvert	Late		32.5622941	-84.6213837	3608552.466	HC	PESU	A	M	NR	4.24	32.76	Pd_pos		No	9.6	0	GA2091	New	2021
407	Scroggins Branch Culvert	2/2/2021	Culvert	Late		32.5622941	-84.6213837	3608552.466	HC	PESU	A	M	NR	5.16	35.39	Pd_pos		No	9.5	0	GA2092	New	2021
407	Scroggins Branch Culvert	2/2/2021	Culvert	Late		32.5622941	-84.6213837	3608552.466	HC	PESU	A	M	NR	5.46	35.58	Pd_pos		No	10.5	0	GA2093	New	2021
407	Scroggins Branch Culvert	2/2/2021	Culvert	Late		32.5622941	-84.6213837	3608552.466	HC	PESU	A	M	NR	4.59	34.99	Pd_pos		No	10	0	GA2094	New	2021
407	Scroggins Branch Culvert	2/2/2021	Culvert	Late		32.5622941	-84.6213837	3608552.466	HC	PESU	A	M	NR	5.59	34.62	Pd_pos		No	9.5	0	GA2095	New	2021
407	Scroggins Branch Culvert	2/2/2021	Culvert	Late		32.5622941	-84.6213837	3608552.466	HC	PESU	A	M	NR	5.06	35.02	Pd_pos		No	10.3	0	GA2096	New	2021
407	Scroggins Branch Culvert	2/2/2021	Culvert	Late		32.5622941	-84.6213837	3608552.466	HC	PESU	A	M	NR	5.03	32.83	Pd_pos		No	8.7	0	GA2097	New	2021
407	Scroggins Branch Culvert	2/2/2021	Culvert	Late		32.5622941	-84.6213837	3608552.466	CK	PESU	A	M	NR	4.94	33	Pd_pos		No	9.3	0	GA2098	New	2021
407	Scroggins Branch Culvert	2/2/2021	Culvert	Late		32.5622941	-84.6213837	3608552.466	HC	PESU	A	M	S/TD	5.32	34.72	Pd_pos		No	9	0	GA2099	New	2021
407	Scroggins Branch Culvert	2/2/2021	Culvert	Late		32.5622941	-84.6213837	3608552.466	HC	PESU	A	M	NR	4.45	33.37	Pd_pos		No	9.2	0P	GA2152	New	2021
407	Scroggins Branch Culvert	2/2/2021	Culvert	Late		32.5622941	-84.6213837	3608552.466	HC	PESU	A	M	NR	5.03	34.69	Pd_pos		No	9.9	0	GA2153	New	2021
407	Scroggins Branch Culvert	2/2/2021	Culvert	Late		32.5622941	-84.6213837	3608552.466	HC	PESU	A	M	NR	4.1	32.51	Pd_pos		No	9.3	0	GA2154	New	2021
407	Scroggins Branch Culvert	2/2/2021	Culvert	Late		32.5622941	-84.6213837	3608552.466	HC	PESU	A	M	NR	4.37	33.38	Pd_pos		No	10.3	0	GA2155	New	2021
407	Scroggins Branch Culvert	2/2/2021	Culvert	Late		32.5622941	-84.6213837	3608552.466	HC	PESU	A	M	NR	4.84	33.85	Pd_pos		No		0	GA2156	New	2021
407	Scroggins Branch Culvert	2/2/2021	Culvert	Late		32.5622941	-84.6213837	3608552.466	HC	PESU	A	M	NR	5.23	33.87	Pd_pos		No	10.1	0	GA2157	New	2021
407	Scroggins Branch Culvert	2/2/2021	Culvert	Late		32.5622941	-84.6213837	3608552.466	CK	PESU	A	M	NR	4.51	32.56	Pd_pos		No	9.2	0	GA2159	New	2021
412	Little Hichitee Creek Culvert	2/3/2021	Culvert	Late		32.2542866	-84.7910126	3574933.588	SW	PESU	A	M	NR	4.22	33.16	Pd_pos		No	10.8	0P	GA2160	New	2021
412	Little Hichitee Creek Culvert	2/3/2021	Culvert	Late		32.2542866	-84.7910126	3574933.588	HC	PESU	A	M	NR	4.32	31.38	Pd_pos		No		0	GA2161	New	2021
412	Little Hichitee Creek Culvert	2/3/2021	Culvert	Late		32.2542866	-84.7910126	3574933.588	SW	PESU	A	M	NR	4.45	33.52	Pd_pos		No	10.3	0	GA2162	New	2021
412	Little Hichitee Creek Culvert	2/3/2021	Culvert	Late		32.2542866	-84.7910126	3574933.588	CK	PESU	A	M	NR	4.15	32.77	Pd_pos		No	10.3	0	GA2164	New	2021
412	Little Hichitee Creek Culvert	2/3/2021	Culvert	Late		32.2542866	-84.7910126	3574933.588	SW	PESU	A	M	NR	5.09	32.97	Pd_pos		No	10.8	0P	GA2166	New	2021
412	Little Hichitee Creek Culvert	2/3/2021	Culvert	Late		32.2542866	-84.7910126	3574933.588	SW	PESU	A	M	NR	4.66	34.61	Pd_pos		No	11.5	0	GA2167	New	2021
412	Little Hichitee Creek Culvert	2/3/2021	Culvert	Late		32.2542866	-84.7910126	3574933.588	SW	PESU	A	M	NR	4.79	32.95	Pd_pos		No	12.7	0	GA2169	New	2021
412	Little Hichitee Creek Culvert	2/3/2021	Culvert	Late		32.2542866	-84.7910126	3574933.588	HC	PESU	A	M	NR	4.6	33.47	Pd_pos		No	10.3	0	GA2170	New	2021
412	Little Hichitee Creek Culvert	2/3/2021	Culvert	Late		32.2542866	-84.7910126	3574933.588	SW	PESU	A	M	NR	5.02	35.7	Pd_pos		No	11.1	0	GA2171	New	2021
412	Little Hichitee Creek Culvert	2/3/2021	Culvert	Late		32.2542866	-84.7910126	3574933.588	SW	PESU	A	M	NR	5.21	33.56	Pd_pos		No	10.8	0	GA2174	New	2021
412	Little Hichitee Creek Culvert	2/3/2021	Culvert	Late		32.2542866	-84.7910126	3574933.588	HC	PESU	A	M	NR	5.36	34.51	Pd_pos		No	9.9	0	GA2177	New	2021
412	Little Hichitee Creek Culvert	2/3/2021	Culvert	Late		32.2542866	-84.7910126	3574933.588	SW	PESU	A	M	NR	4.92	33.51	Pd_pos		No	9.8	0	GA2178	New	2021
412	Little Hichitee Creek Culvert	2/3/2021	Culvert	Late		32.2542866	-84.7910126	3574933.588	HC	PESU	A	M	NR	5.16	35.1	Pd_pos		No	10.6	0P	No Band		2021
412	Little Hichitee Creek Culvert	12/7/2021	Culvert	Early		32.2542866	-84.7910126	3574933.588	SW	PESU	A	M	NR	5.26	33.5	Pd_pos		No	13.6	0	GA2162	Recap	2022
412	Little Hichitee Creek Culvert	12/7/2021	Culvert	Early		32.2542866	-84.7910126	3574933.588	CK	PESU	A	M	S/TD	5.45	33	Pd_pos		No	14.5	0	GA2164	Recap	2022
412	Little Hichitee Creek Culvert	12/7/2021	Culvert	Early		32.2542866	-84.7910126	3574933.588	HC	PESU	A	M	S/TD	5.99	33	Pd_pos		No	14.5	0	GA2166	Recap	2022
412	Little Hichitee Creek Culvert	12/7/2021	Culvert	Early		32.2542866	-84.7910126	3574933.588	SW	PESU	A	M	S/TD	5.76	35	Pd_pos		No	14.4	0	GA2167	Recap	2022
412	Little Hichitee Creek Culvert	12/7/2021	Culvert	Early		32.2542866	-84.7910126	3574933.588	HC	PESU	A	M	S/TD	5.69	33.93	Pd_pos		No	14.6	0	GA2170	Recap	2022
412	Little Hichitee Creek Culvert	12/7/2021	Culvert	Early		32.2542866	-84.7910126	3574933.588	HC	PESU	A	M	S/TD	5.68	35	Pd_pos		No	14.3	0	GA2171	Recap	2022
412	Little Hichitee Creek Culvert	12/7/2021	Culvert	Early		32.2542866	-84.7910126	3574933.588	SW	PESU	A	M	S/TD	4.86	35.5	Pd_pos		No	13.6	0P	GA2340	New	2022
412	Little Hichitee Creek Culvert	12/7/2021	Culvert	Early		32.2542866	-84.7910126	3574933.588	HC	PESU	A	M	S/TD	6.3	34.5	Pd_pos		No	14.9	0P	GA2341	New	2022
412	Little Hichitee Creek Culvert	12/7/2021	Culvert	Early		32.2542866	-84.7910126	3574933.588	HC	PESU	A	M	S/TD	5.56	33	Pd_pos		No	14.6	0	GA2342	New	2022
412	Little Hichitee Creek Culvert	12/7/2021	Culvert	Early		32.2542866	-84.7910126	3574933.588	SW	PESU	A	M	S/TD	6.1	33	Pd_pos		No	14.8	0	GA2344	New	2022
412	Little Hichitee Creek Culvert	12/7/2021	Culvert	Early		32.2542866	-84.7910126	3574933.588	HC	PESU	A	M	S/TD	5.39	33	Pd_pos		No	15	0	GA2345	New	2022
412	Little Hichitee Creek Culvert	12/7/2021	Culvert	Early		32.2542866	-84.7910126	3574933.588	SW	PESU	A	M	S/TD	5.32	33.5	Pd_pos		No	15.6	0	GA2347	New	2022
412	Little Hichitee Creek Culvert	12/7/2021	Culvert	Early		32.2542866	-84.7910126	3574933.588	HC	PESU	A	M	S/TD	5.95	33.5	Pd_pos		No	15.6	0	GA2348	New	2022
412	Little Hichitee Creek Culvert	3/22/2022	Culvert	Late		32.2542866	-84.7910126	3574933.588	HC	PESU	A	M	NR	4.48	33	Pd_pos		No		0	GA2164	Recap	2022
412	Little Hichitee Creek Culvert	3/22/2022	Culvert	Late		32.2542866	-84.7910126	3574933.588	SW	PESU	A	M	NR	5.36	32.56	Pd_pos		No	18.1	0	GA2166	Recap	2022
412	Little Hichitee Creek Culvert	3/22/2022	Culvert	Late		32.2542866	-84.7910126	3574933.588	SW	PESU	A	M	NR	4.6	34.5	Pd_pos		No	18.4	0	GA2167	Recap	2022
412	Little Hichitee Creek Culvert	3/22/2022	Culvert	Late		32.2542866	-84.7910126	3574933.588	SW	PESU	A	M	NR	4.64	33	Pd_pos		No	19.2	0P	GA2170	Recap	2022
412	Little Hichitee Creek Culvert	3/22/2022	Culvert	Late		32.2542866	-84.7910126	3574933.588	HC	PESU	A	M	NR	5.1	33.5	Pd_pos		No		0	GA2171	Recap	2022
412	Little Hichitee Creek Culvert	3/22/2022	Culvert	Late		32.2542866	-84.7910126	3574933.588	HC	PESU	A	M	NR	4.44	33	Pd_pos		No		0	GA2175	Recap	2022
412	Little Hichitee Creek Culvert	3/22/2022	Culvert	Late		32.2542866	-84.7910126	3574933.588	HC	PESU	A	M	NR	4.72	32	Pd_pos		No		0P	GA2348	Recap	2022
412	Little Hichitee Creek Culvert	3/22/2022	Culvert	Late		32.2542866	-84.7910126	3574933.588	HC	PESU	A	M	NR	5.01	32	Pd_pos		No	19.6	0	GA2444	New	2022
412	Little Hichitee Creek Culvert	3/22/2022	Culvert	Late		32.2542866	-84.7910126	3574933.588	HC	PESU	A	M	NR	5.08	32.5	Pd_pos		No	18.5	0	GA2447	New	2022
412	Little Hichitee Creek Culvert	3/22/2022	Culvert	Late		32.2542866	-84.7910126	3574933.588	CK	PESU	A	M	NR	4.84	32	Pd_pos		No	19.2	0	GA2449	New	2022
412	Little Hichitee Creek Culvert	3/22/2022	Culvert	Late		32.2542866	-84.7910126	3574933.588	SW	PESU	A	M	NR	4.63	33	Pd_pos		No	18.9	0P		New	2022
275	White River Cave Paired Site	12/14/2020	Culvert	Early		33.954191	-84.9829	3764229.321		PESU	A	M	NR	5.51	33.97	Pd_pos	Unk	No	12.6	0	GA2058	New	2021
275	White River Cave Paired Site	12/14/2020	Culvert	Early		33.954191	-84.9829	3764229.321		PESU	A	M	NR	5.71	33.73	Pd_pos	Unk	No	13.1	0	GA2059	New	2021
275	White River Cave Paired Site	12/14/2020	Culvert	Early		33.954191	-84.9829	3764229.321		PESU	A	M	NR	4.87	33.78	Pd_pos	Unk	No	12.9	0	GA2060	New	2021
275	White River Cave Paired Site	12/14/2020	Culvert	Early		33.954191	-84.9829	3764229.321		PESU	A	M	NR	5.9	34.06	Pd_pos	Unk	No	13.4	0	GA2061	New	2021
275	White River Cave Paired Site	12/14/2020	Culvert	Early		33.954191	-84.9829	3764229.321		PESU	A	M	NR	5.5	33.77	Pd_pos	Unk	No	13.5	1	GA2062	New	2021
275	White River Cave Paired Site	12/14/2020	Culvert	Early		33.954191	-84.9829	3764229.321		PESU	A	M	NR	5.72	33.02	Pd_pos	Unk	No	14	0	GA2064	New	2021
275	White River Cave Paired Site	12/14/2020	Culvert	Early		33.954191	-84.9829	3764229.321		PESU	A	M	NR	6.4	33.79	Pd_pos	Unk	No	13.1	0	GA2066	New	2021
275	White River Cave Paired Site	3/30/2021	Culvert	Late		33.954191	-84.9829	3764229.321	SW	PESU	A	M	NR	4.46	34.01	Pd_pos	Unk	No	15.8	0	GA2058	Recap	2021
275	White River Cave Paired Site	3/30/2021	Culvert	Late		33.954191	-84.9829	3764229.321	SW	PESU	A	M	NR	4.68	34.01	Pd_pos	Unk	No	16.2	0	GA2064	Recap	2021
275	White River Cave Paired Site	3/30/2021	Culvert	Late		33.954191	-84.9829	3764229.321	SW	PESU	A	M	NR	5.32	33.28	Pd_pos	Unk	No	14.8	0P	GA2066	Recap	2021
275	White River Cave Paired Site	3/30/2021	Culvert	Late		33.954191	-84.9829	3764229.321	SW	PESU	A	M	S/TD	5.23	33.4	Pd_pos	Unk	No	18.1	1	GA2313	New	2021
275	White River Cave Paired Site	3/30/2021	Culvert	Late		33.954191	-84.9829	3764229.321	SW	PESU	A	M	NR	4.41	32.57	Pd_pos	Unk	No	15.9	0P	GA2315	New	2021
275	White River Cave Pair Site 1	11/15/2021	Culvert	Early		33.954191	-84.9829	3764229.321	SW	PESU	A	M	NR	6.1	33.74	Pd_pos	Pd_pos	No	12.9	0	GA2058	Recap	2022
275	White River Cave Pair Site 1	11/15/2021	Culvert	Early		33.954191	-84.9829	3764229.321	SW	PESU	A	M	NR	5.78	33.5	Pd_pos	Pd_pos	No	13.6	0	GA2064	Recap	2022
275	White River Cave Pair Site 1	11/15/2021	Culvert	Early		33.954191	-84.9829	3764229.321	SW	PESU	A	M	NR	5.66	32.18	Pd_pos	Pd_pos	No	13.5	0	GA2315	Recap	2022
275	White River Cave Pair Site 1	3/1/2022	Culvert	Late		33.954191	-84.9829	3764229.321	CK	PESU	A	M	NR	5.05	33	Pd_pos	Pd_pos	No	18.4	0P	GA2313	Recap	2022
275	White River Cave Pair Site 1	3/1/2022	Culvert	Late		33.954191	-84.9829	3764229.321	HC	PESU	A	M	NR	4.55	32	Pd_pos	Pd_pos	No	12.3	0	GA2315	Recap	2022
275	White River Cave Pair Site 1	3/1/2022	Culvert	Late		33.954191	-84.9829	3764229.321	SW	PESU	A	M	NR			Pd_pos	Pd_pos	No	18.3			Recap	2022
	JC's Cave	2/22/2022	Cave	Late		31.89813	-84.80093	3535450.818		PESU						Pd_neg	WNS	No				New	2022
	JC's Cave	2/22/2022	Cave	Late		31.89813	-84.80093	3535450.818		PESU						Pd_neg	WNS	No				New	2022
	JC's Cave	2/22/2022	Cave	Late		31.89813	-84.80093	3535450.818		PESU						Pd_neg	WNS	No				New	2022
	JC's Cave	2/22/2022	Cave	Late		31.89813	-84.80093	3535450.818		PESU						Pd_neg	WNS	No				New	2022
	JC's Cave	2/22/2022	Cave	Late		31.89813	-84.80093	3535450.818		PESU						Pd_neg	WNS	No				New	2022
	JC's Cave	2/22/2022	Cave	Late		31.89813	-84.80093	3535450.818		PESU						Pd_neg	WNS	No				New	2022
	JC's Cave	2/22/2022	Cave	Late		31.89813	-84.80093	3535450.818		PESU						Pd_neg	WNS	No				New	2022
	JC's Cave	2/22/2022	Cave	Late		31.89813	-84.80093	3535450.818		PESU						Pd_neg	WNS	No				New	2022
	JC's Cave	2/22/2022	Cave	Late		31.89813	-84.80093	3535450.818		PESU						Pd_neg	WNS	No				New	2022
	JC's Cave	2/22/2022	Cave	Late		31.89813	-84.80093	3535450.818		PESU						Pd_neg	WNS	No				New	2022
	JC's Cave	2/22/2022	Cave	Late		31.89813	-84.80093	3535450.818		PESU						Pd_neg	WNS	No				New	2022
	JC's Cave	2/22/2022	Cave	Late		31.89813	-84.80093	3535450.818		PESU						Pd_neg	WNS	No				New	2022
	JC's Cave	2/22/2022	Cave	Late		31.89813	-84.80093	3535450.818		PESU						Pd_neg	WNS	No				New	2022
	JC's Cave	2/22/2022	Cave	Late		31.89813	-84.80093	3535450.818		PESU						Pd_neg	WNS	No				New	2022
	JC's Cave	2/22/2022	Cave	Late		31.89813	-84.80093	3535450.818		PESU						Pd_neg	WNS	No				New	2022
	JC's Cave	2/22/2022	Cave	Late		31.89813	-84.80093	3535450.818		PESU						Pd_neg	WNS	No				New	2022
	JC's Cave	2/22/2022	Cave	Late		31.89813	-84.80093	3535450.818		PESU						Pd_neg	WNS	No				New	2022
	JC's Cave	2/22/2022	Cave	Late		31.89813	-84.80093	3535450.818		PESU						Pd_neg	WNS	No				New	2022
	JC's Cave	2/22/2022	Cave	Late		31.89813	-84.80093	3535450.818		PESU						Pd_neg	WNS	No				New	2022
	JC's Cave	2/22/2022	Cave	Late		31.89813	-84.80093	3535450.818		PESU						Pd_neg	WNS	No				New	2022
	JC's Cave	2/22/2022	Cave	Late		31.89813	-84.80093	3535450.818		PESU						Pd_neg	WNS	No				New	2022
	JC's Cave	2/22/2022	Cave	Late		31.89813	-84.80093	3535450.818		PESU						Pd_neg	WNS	No				New	2022
	JC's Cave	2/22/2022	Cave	Late		31.89813	-84.80093	3535450.818		PESU						Pd_neg	WNS	No				New	2022
	JC's Cave	2/22/2022	Cave	Late		31.89813	-84.80093	3535450.818		PESU						Pd_neg	WNS	No				New	2022
	JC's Cave	2/22/2022	Cave	Late		31.89813	-84.80093	3535450.818		PESU						Pd_neg	WNS	No				New	2022
	Whistling Cave	2/23/2022	Cave	Late		32.46003	-83.46924	3594112.9		PESU						Pd_neg	WNS	No				New	2022
	Whistling Cave	2/23/2022	Cave	Late		32.46003	-83.46924	3594112.9		PESU						Pd_neg	WNS	No				New	2022
	Whistling Cave	2/23/2022	Cave	Late		32.46003	-83.46924	3594112.9		PESU						Pd_neg	WNS	No				New	2022
	Whistling Cave	2/23/2022	Cave	Late		32.46003	-83.46924	3594112.9		PESU						Pd_neg	WNS	No				New	2022
	Whistling Cave	2/23/2022	Cave	Late		32.46003	-83.46924	3594112.9		PESU						Pd_neg	WNS	No				New	2022
	Whistling Cave	2/23/2022	Cave	Late		32.46003	-83.46924	3594112.9		PESU						Pd_neg	WNS	No				New	2022
	Whistling Cave	2/23/2022	Cave	Late		32.46003	-83.46924	3594112.9		PESU						Pd_neg	WNS	No				New	2022
	Whistling Cave	2/23/2022	Cave	Late		32.46003	-83.46924	3594112.9		PESU						Pd_neg	WNS	No				New	2022
	Whistling Cave	2/23/2022	Cave	Late		32.46003	-83.46924	3594112.9		PESU						Pd_neg	WNS	No				New	2022
	Whistling Cave	2/23/2022	Cave	Late		32.46003	-83.46924	3594112.9		PESU						Pd_neg	WNS	No				New	2022
	Whistling Cave	2/23/2022	Cave	Late		32.46003	-83.46924	3594112.9		PESU						Pd_neg	WNS	No				New	2022
	Whistling Cave	2/23/2022	Cave	Late		32.46003	-83.46924	3594112.9		PESU						Pd_neg	WNS	No				New	2022
	Whistling Cave	2/23/2022	Cave	Late		32.46003	-83.46924	3594112.9		PESU						Pd_neg	WNS	No				New	2022
	Whistling Cave	2/23/2022	Cave	Late		32.46003	-83.46924	3594112.9		PESU						Pd_neg	WNS	No				New	2022
99		2/14/2019	Culvert	Late		33.546901	-83.033707	3713770.677	CK	PESU						Pd_pos		No					2019
99		2/14/2019	Culvert	Late		33.546901	-83.033707	3713770.677	CK	PESU						Pd_pos		No					2019
99		2/14/2019	Culvert	Late		33.546901	-83.033707	3713770.677	CK	PESU						Pd_pos		No					2019
99		2/14/2019	Culvert	Late		33.546901	-83.033707	3713770.677	CK	PESU						Pd_pos		No					2019
99		2/14/2019	Culvert	Late		33.546901	-83.033707	3713770.677	CK	PESU						Pd_pos		No					2019
110		1/30/2019	Culvert	Mid		33.57476	-83.52984	3717875.101	CK	PESU						Pd_pos		No					2019
110		1/30/2019	Culvert	Mid		33.57476	-83.52984	3717875.101	CK	PESU						Pd_pos		No					2019
111		2/25/2019	Culvert	Late		33.71558	-84.24428	3735347.95	HC	PESU						Pd_pos		No					2019
111		2/25/2019	Culvert	Late		33.71558	-84.24428	3735347.95	HC	PESU						Pd_pos		No					2019
114		1/30/2019	Culvert	Mid		33.57216	-83.5238	3717573.044	HC	PESU						Pd_pos		No					2019
114		1/30/2019	Culvert	Mid		33.57216	-83.5238	3717573.044	HC	PESU						Pd_pos		No					2019
114		1/30/2019	Culvert	Mid		33.57216	-83.5238	3717573.044	SW	PESU						Pd_pos		No					2019
115	Little River Culvert	11/18/2020	Culvert	Early		33.61134	-83.70878	3722352.835		PESU						Pd_pos	Pd_pos						2021
115	Little River Culvert	11/18/2020	Culvert	Early		33.61134	-83.70878	3722352.835		PESU						Pd_pos	Pd_pos						2021
115	Little River Culvert	11/18/2020	Culvert	Early		33.61134	-83.70878	3722352.835		PESU						Pd_pos	Pd_pos						2021
115	Little River Culvert	11/18/2020	Culvert	Early		33.61134	-83.70878	3722352.835		PESU						Pd_pos	Pd_pos						2021
115	Little River Culvert	3/2/2021	Culvert	Late		33.61134	-83.70878	3722352.835	CK	PESU						Pd_pos	Pd_pos						2021
115	Little River Culvert	3/2/2021	Culvert	Late		33.61134	-83.70878	3722352.835	SW	PESU						Pd_pos	Pd_pos		11.5				2021
115	Little River Culvert	3/2/2021	Culvert	Late		33.61134	-83.70878	3722352.835	CK	PESU						Pd_pos	Pd_pos		10.8				2021
115	Little River Culvert	3/2/2021	Culvert	Late		33.61134	-83.70878	3722352.835	CK	PESU						Pd_pos	Pd_pos		11.1				2021
115	Little River Culvert	3/2/2021	Culvert	Late		33.61134	-83.70878	3722352.835	CK	PESU						Pd_pos	Pd_pos		12.1				2021
115	Little River Culvert	3/2/2021	Culvert	Late		33.61134	-83.70878	3722352.835	CK	PESU						Pd_pos	Pd_pos		12.4				2021
115	Little River Culvert	3/2/2021	Culvert	Late		33.61134	-83.70878	3722352.835	CK	PESU						Pd_pos	Pd_pos		11.9				2021
115	Little River Culvert	3/2/2021	Culvert	Late		33.61134	-83.70878	3722352.835	CK	PESU						Pd_pos	Pd_pos		10.7				2021
115	Little River Culvert	3/2/2021	Culvert	Late		33.61134	-83.70878	3722352.835	SW	PESU						Pd_pos	Pd_pos		11.7				2021
115	Little River Culvert	3/2/2021	Culvert	Late		33.61134	-83.70878	3722352.835	SW	PESU						Pd_pos	Pd_pos		12.2				2021
115	Little River Culvert	3/2/2021	Culvert	Late		33.61134	-83.70878	3722352.835	CK	PESU						Pd_pos	Pd_pos		11.9				2021
115	Little River Culvert	3/2/2021	Culvert	Late		33.61134	-83.70878	3722352.835	CK	PESU						Pd_pos	Pd_pos		10.6				2021
115	Little River Culvert	3/2/2021	Culvert	Late		33.61134	-83.70878	3722352.835	CK	PESU						Pd_pos	Pd_pos		11.4				2021
115	Little River Culvert	3/2/2021	Culvert	Late		33.61134	-83.70878	3722352.835	CK	PESU						Pd_pos	Pd_pos		11.2				2021
115	Little River Culvert	3/2/2021	Culvert	Late		33.61134	-83.70878	3722352.835	O: Hole in ceiling	PESU						Pd_pos	Pd_pos		11.5				2021
115	Little River Culvert	3/2/2021	Culvert	Late		33.61134	-83.70878	3722352.835	O: Hole in ceiling	PESU						Pd_pos	Pd_pos		11.5				2021
115	Little River Culvert	11/12/2021	Culvert	Early		33.61134	-83.70878	3722352.835	O: Hole in ceiling	PESU						Pd_pos	Pd_pos	No				Recap	2022
115	Little River Culvert	11/12/2021	Culvert	Early		33.61134	-83.70878	3722352.835	O: Hole in ceiling	PESU						Pd_pos	Pd_pos	No				New	2022
115	Little River Culvert	11/12/2021	Culvert	Early		33.61134	-83.70878	3722352.835	SW	PESU						Pd_pos	Pd_pos	No				Recap	2022
115	Little River Culvert	11/12/2021	Culvert	Early		33.61134	-83.70878	3722352.835	SW	PESU						Pd_pos	Pd_pos	No				Recap	2022
115	Little River Culvert	11/12/2021	Culvert	Early		33.61134	-83.70878	3722352.835	SW	PESU						Pd_pos	Pd_pos	No				Recap	2022
115	Little River Culvert	3/11/2022	Culvert	Late		33.61134	-83.70878	3722352.835	O: Hole in ceiling	PESU						Pd_pos	Pd_pos	No	12.7		UNK	Recap	2022
115	Little River Culvert	3/11/2022	Culvert	Late		33.61134	-83.70878	3722352.835	O: Hole in ceiling	PESU						Pd_pos	Pd_pos	No	12.7			New	2022
115	Little River Culvert	3/11/2022	Culvert	Late		33.61134	-83.70878	3722352.835	SW	PESU						Pd_pos	Pd_pos	No	11.7			New	2022
119		2/26/2019	Culvert	Late		33.61164	-83.71674	3722405.487	HC	PESU						Pd_pos		No					2019
119		2/26/2019	Culvert	Late		33.61164	-83.71674	3722405.487	HC	PESU						Pd_pos		No					2019
122		1/30/2019	Culvert	Mid		33.564	-83.50583	3716627.483	WH	PESU						Pd_pos		No					2019
122		1/30/2019	Culvert	Mid		33.564	-83.50583	3716627.483	HC	PESU						Pd_pos		No					2019
122		1/30/2019	Culvert	Mid		33.564	-83.50583	3716627.483	HC	PESU						Pd_pos		No					2019
122		1/30/2019	Culvert	Mid		33.564	-83.50583	3716627.483	CK	PESU						Pd_pos		No					2019
122		1/30/2019	Culvert	Mid		33.564	-83.50583	3716627.483	WH	PESU						Pd_pos		No					2019
122		1/30/2019	Culvert	Mid		33.564	-83.50583	3716627.483	WH	PESU						Pd_pos		No					2019
125		2/26/2019	Culvert	Late		33.61169	-83.73161	3722447.382	HC	PESU						Pd_pos		No					2019
125		2/26/2019	Culvert	Late		33.61169	-83.73161	3722447.382	HC	PESU						Pd_pos		No					2019
127	Buck Creek Culvert	2/11/2019	Culvert	Late		33.69182728	-85.09502982	3735520.332		PESU						Pd_pos							2019
127	Buck Creek Culvert	2/11/2019	Culvert	Late		33.69182728	-85.09502982	3735520.332		PESU						Pd_pos							2019
127	Buck Creek Culvert	2/11/2019	Culvert	Late		33.69182728	-85.09502982	3735520.332		PESU						Pd_pos							2019
127	Buck Creek Culvert	2/11/2019	Culvert	Late		33.69182728	-85.09502982	3735520.332		PESU						Pd_pos							2019
127	Buck Creek Culvert	2/11/2019	Culvert	Late		33.69182728	-85.09502982	3735520.332		PESU						Pd_pos							2019
127	Buck Creek Culvert	2/11/2019	Culvert	Late		33.69182728	-85.09502982	3735520.332		PESU						Pd_pos							2019
127	Buck Creek Culvert	2/11/2019	Culvert	Late		33.69182728	-85.09502982	3735520.332		PESU						Pd_pos							2019
127	Buck Creek Culvert	2/11/2019	Culvert	Late		33.69182728	-85.09502982	3735520.332		PESU						Pd_pos							2019
127	Buck Creek Culvert	2/11/2019	Culvert	Late		33.69182728	-85.09502982	3735520.332		PESU						Pd_pos							2019
127	Buck Creek Culvert	2/11/2019	Culvert	Late		33.69182728	-85.09502982	3735520.332		PESU						Pd_pos							2019
127	Buck Creek Culvert	2/11/2019	Culvert	Late		33.69182728	-85.09502982	3735520.332		PESU						Pd_pos							2019
127	Buck Creek Culvert	2/11/2019	Culvert	Late		33.69182728	-85.09502982	3735520.332		PESU						Pd_pos							2019
127	Buck Creek Culvert	2/11/2019	Culvert	Late		33.69182728	-85.09502982	3735520.332		PESU						Pd_pos							2019
127	Buck Creek Culvert	2/11/2019	Culvert	Late		33.69182728	-85.09502982	3735520.332		PESU						Pd_pos							2019
127	Buck Creek Culvert	2/11/2019	Culvert	Late		33.69182728	-85.09502982	3735520.332		PESU						Pd_pos							2019
127	Buck Creek Culvert	2/11/2019	Culvert	Late		33.69182728	-85.09502982	3735520.332		PESU						Pd_pos							2019
127	Buck Creek Culvert	2/11/2019	Culvert	Late		33.69182728	-85.09502982	3735520.332		PESU						Pd_pos							2019
127	Buck Creek Culvert	2/11/2019	Culvert	Late		33.69182728	-85.09502982	3735520.332		PESU						Pd_pos							2019
127	Buck Creek Culvert	2/11/2019	Culvert	Late		33.69182728	-85.09502982	3735520.332		PESU						Pd_pos							2019
127	Buck Creek Culvert	2/11/2019	Culvert	Late		33.69182728	-85.09502982	3735520.332		PESU						Pd_pos							2019
127	Buck Creek Culvert	2/11/2019	Culvert	Late		33.69182728	-85.09502982	3735520.332		PESU						Pd_pos							2019
127	Buck Creek Culvert	2/11/2019	Culvert	Late		33.69182728	-85.09502982	3735520.332		PESU						Pd_pos							2019
127	Buck Creek Culvert	2/11/2019	Culvert	Late		33.69182728	-85.09502982	3735520.332		PESU						Pd_pos							2019
127	Buck Creek Culvert	2/11/2019	Culvert	Late		33.69182728	-85.09502982	3735520.332		PESU						Pd_pos							2019
128		2/26/2019	Culvert	Late		33.61156	-83.73544	3722442.357	HC	PESU						Pd_pos		No					2019
128		2/26/2019	Culvert	Late		33.61156	-83.73544	3722442.357	HC	PESU						Pd_pos		No					2019
128		2/26/2019	Culvert	Late		33.61156	-83.73544	3722442.357	SW	PESU						Pd_pos		No					2019
128		2/26/2019	Culvert	Late		33.61156	-83.73544	3722442.357	SW	PESU						Pd_pos		No					2019
128		2/26/2019	Culvert	Late		33.61156	-83.73544	3722442.357	SW	PESU						Pd_pos		No					2019
130		2/13/2019	Culvert	Late		33.55494	-83.45644	3715512.776	HC	PESU						Pd_pos		No					2019
132		2/13/2019	Culvert	Late		33.55507	-83.44004	3715491.204	HC	PESU						Pd_pos		No					2019
136		2/13/2019	Culvert	Late		33.55409	-83.36977	3715231.038	HC	PESU						Pd_pos		No					2019
151		2/14/2019	Culvert	Late		33.54313	-83.02158	3713330.453	CK	PESU						Pd_pos		No			GA6801 or GA6807	Recap	2019
154		1/28/2019	Culvert	Mid		33.60688	-83.68694	3721805.267	SW	PESU						Pd_pos		No					2019
154		1/28/2019	Culvert	Mid		33.60688	-83.68694	3721805.267	SW	PESU						Pd_pos		No					2019
154		1/28/2019	Culvert	Mid		33.60688	-83.68694	3721805.267	SW	PESU						Pd_pos		No					2019
157		1/28/2019	Culvert	Mid		33.60518	-83.67663	3721591.899	CK	PESU						Pd_pos		No					2019
157		1/28/2019	Culvert	Mid		33.60518	-83.67663	3721591.899	CK	PESU						Pd_pos		No					2019
162	UGA Stadium Culvert	2/11/2022	Culvert	Late		33.9489043	-83.37215247	3759025.02	O: Hole in ceiling	PESU						Pd_pos	Pd_pos	Yes	8.7			Recap	2022
166		1/28/2019	Culvert	Mid		33.58208	-83.59339	3718832.976	CK	PESU						Pd_pos		No					2019
166		1/28/2019	Culvert	Mid		33.58208	-83.59339	3718832.976	SW	PESU						Pd_pos		No					2019
166		1/28/2019	Culvert	Mid		33.58208	-83.59339	3718832.976	SW	PESU						Pd_pos		No					2019
166		1/28/2019	Culvert	Mid		33.58208	-83.59339	3718832.976	SW	PESU						Pd_pos		No					2019
166		1/28/2019	Culvert	Mid		33.58208	-83.59339	3718832.976	SW	PESU						Pd_pos		No					2019
167		2/14/2019	Culvert	Late		33.54482	-83.0723	3713610.89	SW	PESU						Pd_pos		No					2019
167		2/14/2019	Culvert	Late		33.54482	-83.0723	3713610.89	SW	PESU						Pd_pos		No					2019
172		1/28/2019	Culvert	Mid		33.57906	-83.58208	3718471.766	WH	PESU						Pd_pos		Yes					2019
176		2/25/2019	Culvert	Late		33.71426	-84.24216	3735195.325	WH	PESU						Pd_pos		No					2019
176		2/25/2019	Culvert	Late		33.71426	-84.24216	3735195.325	HC	PESU						Pd_pos		No					2019
176		2/25/2019	Culvert	Late		33.71426	-84.24216	3735195.325	HC	PESU						Pd_pos		No					2019
176		2/25/2019	Culvert	Late		33.71426	-84.24216	3735195.325	WH	PESU						Pd_pos		No					2019
176		2/25/2019	Culvert	Late		33.71426	-84.24216	3735195.325	SW	PESU						Pd_pos		No					2019
235	US-27 Culvert	1/22/2020	Culvert	Mid		33.68631713	-85.1493976	3735110.441		PESU						Pd_pos	Pd_pos	No					2020
235	US-27 Culvert	1/22/2020	Culvert	Mid		33.68631713	-85.1493976	3735110.441		PESU						Pd_pos	Pd_pos	No					2020
238	Red Creek Culvert	3/1/2021	Culvert	Late		33.08629498	-83.9924132	3664836.993	CK	PESU	A					Pd_pos	Pd_pos	No	22.4				2021
238	Red Creek Culvert	3/1/2021	Culvert	Late		33.08629498	-83.9924132	3664836.993	CK	PESU	A					Pd_pos	Pd_pos	No	14.6				2021
238	Red Creek Culvert	3/1/2021	Culvert	Late		33.08629498	-83.9924132	3664836.993	CK	PESU	A					Pd_pos	Pd_pos	No	14.4				2021
238	Red Creek Culvert	3/1/2021	Culvert	Late		33.08629498	-83.9924132	3664836.993	WH	PESU						Pd_pos	Pd_pos	No	13.5				2021
238	Red Creek Culvert	3/1/2021	Culvert	Late		33.08629498	-83.9924132	3664836.993	WH	PESU						Pd_pos	Pd_pos	No	13.5				2021
238	Red Creek Culvert	3/1/2021	Culvert	Late		33.08629498	-83.9924132	3664836.993	WH	PESU						Pd_pos	Pd_pos	No	13.5				2021
238	Red Creek Culvert	3/1/2021	Culvert	Late		33.08629498	-83.9924132	3664836.993	WH	PESU						Pd_pos	Pd_pos	No	12.1				2021
238	Red Creek Culvert	3/1/2021	Culvert	Late		33.08629498	-83.9924132	3664836.993	WH	PESU						Pd_pos	Pd_pos	No	11.8				2021
238	Red Creek Culvert	3/1/2021	Culvert	Late		33.08629498	-83.9924132	3664836.993	WH	PESU						Pd_pos	Pd_pos	No	11.8				2021
238	Red Creek Culvert	3/1/2021	Culvert	Late		33.08629498	-83.9924132	3664836.993	WH	PESU						Pd_pos	Pd_pos	No	11.8				2021
292		12/30/2020	Culvert	Early		32.542676	-84.815785	3607014.657	HC	PESU						Pd_pos		No	11.3				2021
292		12/30/2020	Culvert	Early		32.542676	-84.815785	3607014.657	WH	PESU						Pd_pos		No					2021
292		12/30/2020	Culvert	Early		32.542676	-84.815785	3607014.657	HC	PESU						Pd_pos		No	11.8				2021
299	Randall Creek Culvert	12/30/2020	Culvert	Early		32.5504064	-84.7762907	3607739.895	CK	PESU						Pd_pos	Pd_pos	No					2021
299	Randall Creek Culvert	2/1/2021	Culvert	Late		32.5504064	-84.7762907	3607739.895	CK	PESU						Pd_pos	Pd_pos	No					2021
299	Randall Creek Culvert	2/1/2021	Culvert	Late		32.5504064	-84.7762907	3607739.895	CK	PESU						Pd_pos	Pd_pos	No					2021
299	Randall Creek Culvert	2/1/2021	Culvert	Late		32.5504064	-84.7762907	3607739.895	CK	PESU						Pd_pos	Pd_pos	No					2021
299	Randall Creek Culvert	2/1/2021	Culvert	Late		32.5504064	-84.7762907	3607739.895	CK	PESU						Pd_pos	Pd_pos	No					2021
299	Randall Creek Culvert	2/1/2021	Culvert	Late		32.5504064	-84.7762907	3607739.895	CK	PESU						Pd_pos	Pd_pos	No					2021
299	Randall Creek Culvert	2/1/2021	Culvert	Late		32.5504064	-84.7762907	3607739.895	CK	PESU						Pd_pos	Pd_pos	No					2021
299	Randall Creek Culvert	2/1/2021	Culvert	Late		32.5504064	-84.7762907	3607739.895	CK	PESU						Pd_pos	Pd_pos	No					2021
299	Randall Creek Culvert	2/1/2021	Culvert	Late		32.5504064	-84.7762907	3607739.895	CK	PESU						Pd_pos	Pd_pos	No					2021
299	Randall Creek Culvert	2/1/2021	Culvert	Late		32.5504064	-84.7762907	3607739.895	CK	PESU						Pd_pos	Pd_pos	No					2021
299	Randall Creek Culvert	2/1/2021	Culvert	Late		32.5504064	-84.7762907	3607739.895	CK	PESU						Pd_pos	Pd_pos	No					2021
299	Randall Creek Culvert	2/1/2021	Culvert	Late		32.5504064	-84.7762907	3607739.895	CK	PESU						Pd_pos	Pd_pos	No					2021
299	Randall Creek Culvert	2/1/2021	Culvert	Late		32.5504064	-84.7762907	3607739.895	CK	PESU						Pd_pos	Pd_pos	No					2021
299	Randall Creek Culvert	2/1/2021	Culvert	Late		32.5504064	-84.7762907	3607739.895	CK	PESU						Pd_pos	Pd_pos	No					2021
299	Randall Creek Culvert	2/1/2021	Culvert	Late		32.5504064	-84.7762907	3607739.895	CK	PESU						Pd_pos	Pd_pos	No					2021
299	Randall Creek Culvert	2/1/2021	Culvert	Late		32.5504064	-84.7762907	3607739.895	CK	PESU						Pd_pos	Pd_pos	No					2021
300		12/31/2020	Culvert	Early		32.9932417	-84.9498852	3657472.211	SW	PESU						Pd_pos		No	14.6				2021
300		12/31/2020	Culvert	Early		32.9932417	-84.9498852	3657472.211	SW	PESU						Pd_pos		No	14				2021
300		12/31/2020	Culvert	Early		32.9932417	-84.9498852	3657472.211	HC	PESU						Pd_pos		No	13.9				2021
302	LaGrange Unoccupied Site Pair	12/31/2020	Culvert	Early		33.0024159	-84.9538365	3658504.156	HC	PESU						Pd_pos		No	12.6				2021
302	LaGrange Unoccupied Site Pair	12/31/2020	Culvert	Early		33.0024159	-84.9538365	3658504.156	SW	PESU						Pd_pos		No	11.2				2021
302	LaGrange Unoccupied Site Pair	12/31/2020	Culvert	Early		33.0024159	-84.9538365	3658504.156	HC	PESU						Pd_pos		No	11.6				2021
303		12/31/2020	Culvert	Early		33.0224847	-84.9519006	3660724.341	WH	PESU						Pd_pos		No	9				2021
303		12/31/2020	Culvert	Early		33.0224847	-84.9519006	3660724.341	HC	PESU						Pd_pos		No	11.6				2021
315		1/5/2021	Culvert	Mid		34.1961429	-83.573794	3786898.589	HC	PESU						Pd_pos		No	12.5				2021
315		1/5/2021	Culvert	Mid		34.1961429	-83.573794	3786898.589	WH	PESU						Pd_pos		No	11.3				2021
315		1/5/2021	Culvert	Mid		34.1961429	-83.573794	3786898.589	CK	PESU						Pd_pos		No	10.1				2021
316		1/5/2021	Culvert	Mid		34.2016091	-83.561769	3787476.979	SW	PESU						Pd_pos		No	12.7				2021
316		1/5/2021	Culvert	Mid		34.2016091	-83.561769	3787476.979	CK	PESU						Pd_pos		No	11.7				2021
324		1/7/2021	Culvert	Mid		34.3275881	-83.3568013	3800994.199	WH	PESU						Pd_pos		No					2021
324		1/7/2021	Culvert	Mid		34.3275881	-83.3568013	3800994.199	WH	PESU						Pd_pos		No					2021
356		1/19/2021	Culvert	Mid		32.651749	-83.433115	3615295.467	SW	PESU						Pd_pos		No	7.1				2021
356		1/19/2021	Culvert	Mid		32.651749	-83.433115	3615295.467	SW	PESU						Pd_pos		No	6.5				2021
357		1/19/2021	Culvert	Mid		32.64687	-83.411855	3614708.884	WH	PESU						Pd_pos		No	5.4				2021
357		1/19/2021	Culvert	Mid		32.64687	-83.411855	3614708.884	WH	PESU						Pd_pos		No	5.4				2021
357		1/19/2021	Culvert	Mid		32.64687	-83.411855	3614708.884	WH	PESU						Pd_pos		No	5.4				2021
357		1/19/2021	Culvert	Mid		32.64687	-83.411855	3614708.884	CK	PESU						Pd_pos		No					2021
381		1/25/2021	Culvert	Mid		32.6444194	-84.969887	3618834.819	WH	PESU						Pd_pos		No					2021
397		1/27/2021	Culvert	Mid		32.9493506	-84.9562471	3652624.089	HC	PESU						Pd_pos		No	14.6				2021
397		1/27/2021	Culvert	Mid		32.9493506	-84.9562471	3652624.089	SW	PESU						Pd_pos		No	13.8				2021
397		1/27/2021	Culvert	Mid		32.9493506	-84.9562471	3652624.089	HC	PESU						Pd_pos		No	14.4				2021
397		1/27/2021	Culvert	Mid		32.9493506	-84.9562471	3652624.089	CK	PESU						Pd_pos		No	12.2				2021
402		1/28/2021	Culvert	Mid		33.0534536	-84.9558914	3664174.971	SW	PESU						Pd_pos		No					2021
402		1/28/2021	Culvert	Mid		33.0534536	-84.9558914	3664174.971	SW	PESU						Pd_pos		No	11.3				2021
402		1/28/2021	Culvert	Mid		33.0534536	-84.9558914	3664174.971	HC	PESU						Pd_pos		No	11.4				2021
407	Scroggins Branch Culvert	2/2/2021	Culvert	Late		32.5622941	-84.6213837	3608552.466	WH	PESU						Pd_pos		No					2021
407	Scroggins Branch Culvert	2/2/2021	Culvert	Late		32.5622941	-84.6213837	3608552.466	HC	PESU						Pd_pos		No					2021
407	Scroggins Branch Culvert	2/2/2021	Culvert	Late		32.5622941	-84.6213837	3608552.466	WH	PESU						Pd_pos		No					2021
407	Scroggins Branch Culvert	2/2/2021	Culvert	Late		32.5622941	-84.6213837	3608552.466	WH	PESU						Pd_pos		No					2021
412	Little Hichitee Creek Culvert	3/22/2022	Culvert	Late		32.2542866	-84.7910126	3574933.588	CK	PESU						Pd_pos		No				New	2022
561		1/25/2022	Culvert	Mid		33.1234333	-84.8959564	3671730.682	CK	PESU						Pd_pos	Pd_pos	No	11			New	2022
561		1/25/2022	Culvert	Mid		33.1234333	-84.8959564	3671730.682	SW	PESU						Pd_pos	Pd_pos	No	10.7			New	2022
561		1/25/2022	Culvert	Mid		33.1234333	-84.8959564	3671730.682	SW	PESU						Pd_pos	Pd_pos	No	11.3			New	2022
561		1/25/2022	Culvert	Mid		33.1234333	-84.8959564	3671730.682	CK	PESU						Pd_pos	Pd_pos	No	10.3			New	2022
561		1/25/2022	Culvert	Mid		33.1234333	-84.8959564	3671730.682	SW	PESU						Pd_pos	Pd_pos	No	11.5			New	2022
563		1/25/2022	Culvert	Mid		33.147863	-84.8773925	3674377.18	HC	PESU						Pd_pos		No	13.3			New	2022
563		1/25/2022	Culvert	Mid		33.147863	-84.8773925	3674377.18	O: HC on suspended concrete	PESU						Pd_pos		No	13.8			New	2022
563		1/25/2022	Culvert	Mid		33.147863	-84.8773925	3674377.18	HC	PESU						Pd_pos		No	13.1			New	2022
566		1/26/2022	Culvert	Mid		33.1823475	-84.8568672	3678132.919	HC	PESU						Pd_pos		No	9.6			New	2022
566		1/26/2022	Culvert	Mid		33.1823475	-84.8568672	3678132.919	SW	PESU						Pd_pos		No	9			New	2022
570		1/26/2022	Culvert	Mid		33.195935	-84.8449009	3679599.51	CK	PESU						Pd_pos		No	11			New	2022
570		1/26/2022	Culvert	Mid		33.195935	-84.8449009	3679599.51	SW	PESU						Pd_pos		No	10.8			New	2022
570		1/26/2022	Culvert	Mid		33.195935	-84.8449009	3679599.51	HC	PESU						Pd_pos		No	10.8			New	2022
570		1/26/2022	Culvert	Mid		33.195935	-84.8449009	3679599.51	SW	PESU						Pd_pos		No	11.3			New	2022
570		1/26/2022	Culvert	Mid		33.195935	-84.8449009	3679599.51	CK	PESU						Pd_pos		No	10.8			New	2022
571		1/27/2022	Culvert	Mid		33.2555357	-84.8055646	3686078.609	SW	PESU						Pd_pos		No	5.6			New	2022
571		1/27/2022	Culvert	Mid		33.2555357	-84.8055646	3686078.609	WH	PESU						Pd_pos		No	5.5			New	2022
571		1/27/2022	Culvert	Mid		33.2555357	-84.8055646	3686078.609	SW	PESU						Pd_pos		No	6.9			New	2022
571		1/27/2022	Culvert	Mid		33.2555357	-84.8055646	3686078.609	SW	PESU						Pd_pos		No	5.6			New	2022
571		1/27/2022	Culvert	Mid		33.2555357	-84.8055646	3686078.609	SW	PESU						Pd_pos		No	5.9			New	2022
572		1/27/2022	Culvert	Mid		33.2870295	-84.7968226	3689543.545	HC	PESU						Pd_pos		No	10			New	2022
572		1/27/2022	Culvert	Mid		33.2870295	-84.7968226	3689543.545	SW	PESU						Pd_pos		No	10.1			New	2022
572		1/27/2022	Culvert	Mid		33.2870295	-84.7968226	3689543.545	SW	PESU						Pd_pos		No	10.5			New	2022
572		1/27/2022	Culvert	Mid		33.2870295	-84.7968226	3689543.545	SW	PESU						Pd_pos		No	9.5			New	2022
572		1/27/2022	Culvert	Mid		33.2870295	-84.7968226	3689543.545	SW	PESU						Pd_pos		No	10.5			New	2022
573		1/27/2022	Culvert	Mid		33.2933759	-84.7945733	3690240.125	CK	PESU						Pd_pos	Pd_pos	No	7.1			New	2022
573		1/27/2022	Culvert	Mid		33.2933759	-84.7945733	3690240.125	SW	PESU						Pd_pos	Pd_pos	No	6.5			New	2022
573		1/27/2022	Culvert	Mid		33.2933759	-84.7945733	3690240.125	HC	PESU						Pd_pos	Pd_pos	No	7.3			New	2022
573		1/27/2022	Culvert	Mid		33.2933759	-84.7945733	3690240.125	HC	PESU						Pd_pos	Pd_pos	No	7.5			New	2022
573		1/27/2022	Culvert	Mid		33.2933759	-84.7945733	3690240.125	SW	PESU						Pd_pos	Pd_pos	No	8.5			New	2022
108	Emerson	2/8/2019	Culvert	Late		34.1213	-84.7387	3781921.753		PESU						Pd_pos		No					2019
108	Emerson	2/8/2019	Culvert	Late		34.1213	-84.7387	3781921.753		PESU						Pd_pos		No					2019
108	Emerson	2/8/2019	Culvert	Late		34.1213	-84.7387	3781921.753		PESU						Pd_pos		No					2019
108	Emerson	2/8/2019	Culvert	Late		34.1213	-84.7387	3781921.753		PESU						Pd_pos		No					2019
108	Emerson	2/8/2019	Culvert	Late		34.1213	-84.7387	3781921.753		PESU						Pd_pos		No					2019
261	Jasper Pair Site 2	3/3/2022	Culvert	Late		34.39605649	-84.41242595	3811352.012	CK	PESU						Pd_pos	Pd_pos	Yes				New	2022
262	GA-515 Occupied Jasper Site Pair	12/16/2020	Culvert	Early		34.384858	-84.398501	3810066.416	CK	PESU						Pd_pos		No	11.5				2021
262	GA-515 Occupied Jasper Site Pair	12/16/2020	Culvert	Early		34.384858	-84.398501	3810066.416	CK	PESU						Pd_pos		No	11.5				2021
262	GA-515 Occupied Jasper Site Pair	12/16/2020	Culvert	Early		34.384858	-84.398501	3810066.416	CK	PESU						Pd_pos		No	10.7				2021
262	GA-515 Occupied Jasper Site Pair	12/16/2020	Culvert	Early		34.384858	-84.398501	3810066.416	CK	PESU						Pd_pos		No	10.6				2021
	Sitton's Cave	11/16/2021	Cave	Early		34.85944	-85.48556	3866642.656		PESU						WNS	WNS	No	14.6				2022
