# Supplementary material for: Disparities in Perimyotis subflavus Body Mass Between Cave and Culvert Hibernacula in Georgia, USA
Source: Ecol Evol. 2024 Dec 6;14(12):e70634. doi: 10.1002/ece3.70634 (PMC11621864; doi:10.1002/ece3.70634)
Supplement: Supplementary file 1 — Data S1. [file ECE3-14-e70634-s001.zip › Tricolored_Biometric_Recap_loss_prop_Database.csv]

Disparities in Perimyotis subflavus body mass between cave and culvert hibernacula in Georgia, USA
Ferrall, E.A.1,2, S. Perea1, K.M. Morris2, P.E. Pattavina3, B.J. Irwin4, J. Hepinstall-Cymerman1, and S.B. Castleberry1*
1Warnell School of Forestry and Natural Resources, University of Georgia, 180 E Green Street, Athens, GA 30602, USA
2Wildlife Conservation Section, Georgia Department of Natural Resources, Highway 278 SE Social Circle, GA 30025, USA
3United States Fish and Wildlife Service, Ecological Services, 355 East Hancock Avenue Room 320, Athens, GA, 30601, USA
4U.S. Geological Survey, Georgia Cooperative Fish & Wildlife Unit, Warnell School of Forestry and Natural Resources, University of Georgia, Athens, GA 30602, USA.
	site_num	site	date	type	timing	num_boxes	length_m	width_m	height_m	Latitude	Longitide	utmN	roost	species	age	sex	repro_status	mass	FA	Pd_area	Pd_known	vis_WNS	bat_temp	WDI	band_num	band_type	year	mass_loss	prop.loss
42	127	Buck Creek Culvert	2/23/2021	Culvert	Late	3	153.6192	2.7432	2.4384	33.69182728	-85.09502982	3735520.332	SW	PESU	A	M	NR	4.98	34.9	Pd_pos		No	11.7	0	GA0535	Recap	2021	-0.02	0.004
59	127	Buck Creek Culvert	3/18/2022	Culvert	Late	3	153.6192	2.7432	2.4384	33.69182728	-85.09502982	3735520.332	HC	PESU	A	M	NR	6.06	34	Pd_pos		No	11.3	0	GA2607	Recap	2022	-0.42	0.064814815
96	238	Red Creek Culvert	3/16/2022	Culvert	Late	4	64.9224	2.7432	2.7432	33.08629498	-83.9924132	3664836.993	SW	PESU	A	M	NR	5.48	34	Pd_pos	Pd_pos	No	12.8	0	GA0525	Recap	2022	-0.43	0.072758037
145	NA	Black Diamond Tunnel	2/27/2020	Cave	Late	NA	NA	NA	NA	34.885789	-83.291323	3862772.345		PESU	A	M	NR	6	34	WNS	WNS	No	NA	1P	GA0738	Recap	2020	-0.5	0.076923077
47	127	Buck Creek Culvert	2/23/2021	Culvert	Late	3	153.6192	2.7432	2.4384	33.69182728	-85.09502982	3735520.332	HC	PESU	A	M	NR	5.02	34.16	Pd_pos		No	12.4	0P	GA0922	Recap	2021	-0.48	0.087272727
12	372	Emanuel County Creek Culvert	3/16/2022	Culvert	Late	3	86.868	3.048	2.4384	32.407955	-82.330166	3586433.465	HC	PESU	A	M	NR	5.55	34	Pd_neg		No	20.6	0P	GA2199	Recap	2022	-0.54	0.088669951
19	372	Emanuel County Creek Culvert	3/16/2022	Culvert	Late	3	86.868	3.048	2.4384	32.407955	-82.330166	3586433.465	SW	PESU	A	M	NR	5.09	32	Pd_neg		No	17.3	0P	GA2328	Recap	2022	-0.5	0.089445438
112	358	Scuffle Creek Culvert	3/17/2022	Culvert	Late	2	88.0872	1.524	1.8288	32.630035	-83.383176	3612781.208	HC	PESU	A	M	NR	5.14	33	Pd_pos	Pd_pos	No	NA	0P	GA2322	Recap	2022	-0.51	0.090265487
151	NA	Black Diamond Tunnel	2/27/2020	Cave	Late	NA	NA	NA	NA	34.885789	-83.291323	3862772.345		PESU	A	M	NR	5	33	WNS	WNS	No	NA	0	GA0750	Recap	2020	-0.5	0.090909091
15	372	Emanuel County Creek Culvert	3/16/2022	Culvert	Late	3	86.868	3.048	2.4384	32.407955	-82.330166	3586433.465	SW	PESU	A	M	NR	5.63	33	Pd_neg		No	18.6	0	GA2209	Recap	2022	-0.57	0.091935484
65	137	I-20 Unoccupied Augusta Site Pair	3/22/2021	Culvert	Late	1	116.129	1.8288	1.524	33.483587	-82.191961	3705534.364	CK	PESU	A	M	NR	5.46	32.66	Pd_pos		No	14.1	0P	GA2057	Recap	2021	-0.59	0.097520661
5	115	Little River Culvert	3/3/2020	Culvert	Late	3	71.0184	3.048	3.048	33.61134	-83.70878	3722352.835		PESU	A	M	NR	4.5	33	Pd_neg	Pd_neg	No	NA	0	GA0513	Recap	2020	-0.5	0.1
109	358	Scuffle Creek Culvert	3/17/2022	Culvert	Late	2	88.0872	1.524	1.8288	32.630035	-83.383176	3612781.208	HC	PESU	A	M	NR	5.31	34.5	Pd_pos	Pd_pos	No	17.9	0	GA2260	Recap	2022	-0.59	0.1
16	372	Emanuel County Creek Culvert	3/16/2022	Culvert	Late	3	86.868	3.048	2.4384	32.407955	-82.330166	3586433.465	SW	PESU	A	M	NR	5.44	32	Pd_neg		No	17.8	0P	GA2210	Recap	2022	-0.61	0.100826446
125	412	Little Hichitee Creek Culvert	3/22/2022	Culvert	Late	3	108.8136	3.048	2.4384	32.2542866	-84.7910126	3574933.588	HC	PESU	A	M	NR	5.1	33.5	Pd_pos		No	NA	0	GA2171	Recap	2022	-0.58	0.102112676
121	412	Little Hichitee Creek Culvert	3/22/2022	Culvert	Late	3	108.8136	3.048	2.4384	32.2542866	-84.7910126	3574933.588	SW	PESU	A	M	NR	5.36	32.56	Pd_pos		No	18.1	0	GA2166	Recap	2022	-0.63	0.105175292
37	127	Buck Creek Culvert	2/23/2021	Culvert	Late	3	153.6192	2.7432	2.4384	33.69182728	-85.09502982	3735520.332	HC	PESU	A	M	S/TD	5.31	31.96	Pd_pos		No	11.1	0	GA0526	Recap	2021	-0.69	0.115
56	127	Buck Creek Culvert	3/18/2022	Culvert	Late	3	153.6192	2.7432	2.4384	33.69182728	-85.09502982	3735520.332	SW	PESU	A	M	NR	6.29	33.5	Pd_pos		No	11.8	0	GA2272	Recap	2022	-0.84	0.117812062
55	127	Buck Creek Culvert	3/18/2022	Culvert	Late	3	153.6192	2.7432	2.4384	33.69182728	-85.09502982	3735520.332	HC	PESU	A	M	NR	5.06	33	Pd_pos		No	11.1	0P	GA2270	Recap	2022	-0.71	0.12305026
114	385	Harris Little Creek Culvert	3/21/2022	Culvert	Late	2	117.6528	2.1336	2.1336	32.74272	-85.01847	3629914.937	CK	PESU	A	M	NR	5.47	33	Pd_pos	Pd_pos	No	15.9	0	GA2187	Recap	2022	-0.77	0.123397436
40	127	Buck Creek Culvert	2/23/2021	Culvert	Late	3	153.6192	2.7432	2.4384	33.69182728	-85.09502982	3735520.332	HC	PESU	A	M	NR	4.38	32.39	Pd_pos		No	10.4	0P	GA0529	Recap	2021	-0.62	0.124
46	127	Buck Creek Culvert	2/23/2021	Culvert	Late	3	153.6192	2.7432	2.4384	33.69182728	-85.09502982	3735520.332	SW	PESU	A	M	NR	4.37	32.7	Pd_pos		No	11.8	0	GA0627	Recap	2021	-0.63	0.126
62	127	Buck Creek Culvert	3/18/2022	Culvert	Late	3	153.6192	2.7432	2.4384	33.69182728	-85.09502982	3735520.332	SW	PESU	A	M	NR	4.92	32.5	Pd_pos		No	12.2	0P	GA2612	Recap	2022	-0.71	0.126110124
133	275	White River Cave Paired Site	3/30/2021	Culvert	Late	1	236.5248	1.2192	1.2192	33.954191	-84.9829	3764229.321	HC	PESU	A	F	NR	5.61	34.35	Pd_pos	Unk	No	15.3	0	GA2063	Recap	2021	-0.81	0.126168224
21	372	Emanuel County Creek Culvert	3/16/2022	Culvert	Late	3	86.868	3.048	2.4384	32.407955	-82.330166	3586433.465	SW	PESU	A	M	NR	5.15	32.5	Pd_neg		No	NA	0P	GA2333	Recap	2022	-0.76	0.128595601
174	NA	White River Cave	3/9/2021	Cave	Late	NA	NA	NA	NA	34.03447	-85.01219	3773244.456		PESU	A	F	NR	6.48	34	WNS	WNS	No	11.1	0P	GA2149	Recap	2021	-0.96	0.129032258
17	372	Emanuel County Creek Culvert	3/16/2022	Culvert	Late	3	86.868	3.048	2.4384	32.407955	-82.330166	3586433.465	HC	PESU	A	M	NR	4.96	34	Pd_neg		No	18.2	0P	GA2212	Recap	2022	-0.75	0.131348511
4	27	Savannah Culvert	3/15/2022	Culvert	Late	3	42.9768	1.2192	1.2192	31.869735	-81.334284	3526044.971	WH	PESU	A	M	NR	4.66	33.06	Pd_neg		No	16.5	0	GA2308	Recap	2022	-0.71	0.132216015
20	372	Emanuel County Creek Culvert	3/16/2022	Culvert	Late	3	86.868	3.048	2.4384	32.407955	-82.330166	3586433.465	HC	PESU	A	M	NR	4.91	32.5	Pd_neg		No	20.9	0P	GA2332	Recap	2022	-0.8	0.140105079
110	358	Scuffle Creek Culvert	3/17/2022	Culvert	Late	2	88.0872	1.524	1.8288	32.630035	-83.383176	3612781.208	WH	PESU	A	M	NR	4.91	32.62	Pd_pos	Pd_pos	No	13.5	0	GA2318	Recap	2022	-0.8	0.140105079
105	358	Scuffle Creek Culvert	3/17/2022	Culvert	Late	2	88.0872	1.524	1.8288	32.630035	-83.383176	3612781.208	CK	PESU	A	M	NR	4.83	35	Pd_pos	Pd_pos	No	19.1	0	GA2255	Recap	2022	-0.79	0.140569395
34	127	Buck Creek Culvert	2/24/2020	Culvert	Late	3	153.6192	2.7432	2.4384	33.69182728	-85.09502982	3735520.332		PESU	A	F	NR	6	35	Pd_pos		No	NA	0	GA0929	Recap	2020	-1	0.142857143
54	127	Buck Creek Culvert	3/18/2022	Culvert	Late	3	153.6192	2.7432	2.4384	33.69182728	-85.09502982	3735520.332	HC	PESU	A	M	NR	5.64	34	Pd_pos		No	11.5	0P	GA2267	Recap	2022	-0.97	0.146747352
45	127	Buck Creek Culvert	2/23/2021	Culvert	Late	3	153.6192	2.7432	2.4384	33.69182728	-85.09502982	3735520.332	SW	PESU	A	M	NR	4.26	30.78	Pd_pos		No	8.9	0	GA0624	Recap	2021	-0.74	0.148
18	372	Emanuel County Creek Culvert	3/16/2022	Culvert	Late	3	86.868	3.048	2.4384	32.407955	-82.330166	3586433.465	SW	PESU	A	M	NR	4.49	32	Pd_neg		No	19.6	0P	GA2218	Recap	2022	-0.79	0.149621212
115	385	Harris Little Creek Culvert	3/21/2022	Culvert	Late	2	117.6528	2.1336	2.1336	32.74272	-85.01847	3629914.937	SW	PESU	A	M	NR	5.17	32	Pd_pos	Pd_pos	No	15.8	0	GA2189	Recap	2022	-0.91	0.149671053
98	238	Red Creek Culvert	3/16/2022	Culvert	Late	4	64.9224	2.7432	2.7432	33.08629498	-83.9924132	3664836.993	HC	PESU	A	M	NR	5.53	34	Pd_pos	Pd_pos	No	13.6	0	GA2737	Recap	2022	-0.98	0.150537634
78	162	UGA Stadium Culvert	2/26/2021	Culvert	Late	2	312.1152	2.7432	1.8288	33.9489043	-83.37215247	3759025.02	O: Hole in ceiling	PESU	A	M	NR	5.09	33.23	Pd_pos	Pd_pos	No	12.6	0	GA0668	Recap	2021	-0.91	0.151666667
111	358	Scuffle Creek Culvert	3/17/2022	Culvert	Late	2	88.0872	1.524	1.8288	32.630035	-83.383176	3612781.208	SW	PESU	A	M	NR	4.74	32	Pd_pos	Pd_pos	No	16.6	0P	GA2320	Recap	2022	-0.85	0.152057245
146	NA	Black Diamond Tunnel	2/27/2020	Cave	Late	NA	NA	NA	NA	34.885789	-83.291323	3862772.345		PESU	A	F	NR	5.5	34	WNS	WNS	No	NA	0	GA0739	Recap	2020	-1	0.153846154
106	358	Scuffle Creek Culvert	3/17/2022	Culvert	Late	2	88.0872	1.524	1.8288	32.630035	-83.383176	3612781.208	CK	PESU	A	M	NR	5.05	32.5	Pd_pos	Pd_pos	No	15.3	0	GA2257	Recap	2022	-0.93	0.155518395
108	358	Scuffle Creek Culvert	3/17/2022	Culvert	Late	2	88.0872	1.524	1.8288	32.630035	-83.383176	3612781.208	HC	PESU	A	M	NR	5.37	33	Pd_pos	Pd_pos	No	NA	0	GA2259	Recap	2022	-1	0.156985871
100	238	Red Creek Culvert	3/16/2022	Culvert	Late	4	64.9224	2.7432	2.7432	33.08629498	-83.9924132	3664836.993	CK	PESU	A	F	NR	4.9	34	Pd_pos	Pd_pos	No	12.7	1	GA2739	Recap	2022	-0.93	0.159519726
13	372	Emanuel County Creek Culvert	3/16/2022	Culvert	Late	3	86.868	3.048	2.4384	32.407955	-82.330166	3586433.465	HC	PESU	A	F	NR	5.68	32.5	Pd_neg		No	17.2	0	GA2201	Recap	2022	-1.1	0.162241888
171	NA	White River Cave	3/9/2021	Cave	Late	NA	NA	NA	NA	34.03447	-85.01219	3773244.456		PESU	A	M	NR	5.34	33	WNS	WNS	No	10.8	0	GA2102	Recap	2021	-1.05	0.164319249
14	372	Emanuel County Creek Culvert	3/16/2022	Culvert	Late	3	86.868	3.048	2.4384	32.407955	-82.330166	3586433.465	SW	PESU	A	M	NR	5.13	33.5	Pd_neg		No	NA	0	GA2203	Recap	2022	-1.01	0.164495114
27	115	Little River Culvert	3/11/2022	Culvert	Late	3	71.0184	3.048	3.048	33.61134	-83.70878	3722352.835	HC	PESU	A	M	NR	4.87	34.72	Pd_pos	Pd_pos	No	15.8	0P	GA0681	Recap	2022	-0.97	0.16609589
8	115	Little River Culvert	3/3/2020	Culvert	Late	3	71.0184	3.048	3.048	33.61134	-83.70878	3722352.835		PESU	A	M	NR	5	34	Pd_neg	Pd_neg	No	NA	0	GA0679	Recap	2020	-1	0.166666667
11	115	Little River Culvert	3/3/2020	Culvert	Late	3	71.0184	3.048	3.048	33.61134	-83.70878	3722352.835		PESU	A	M	NR	5	34	Pd_neg	Pd_neg	No	NA	0	GA0698	Recap	2020	-1	0.166666667
29	127	Buck Creek Culvert	2/24/2020	Culvert	Late	3	153.6192	2.7432	2.4384	33.69182728	-85.09502982	3735520.332		PESU	A	M	NR	5	34.5	Pd_pos		No	NA	0	GA0922	Recap	2020	-1	0.166666667
135	275	White River Cave Paired Site	3/30/2021	Culvert	Late	1	236.5248	1.2192	1.2192	33.954191	-84.9829	3764229.321	SW	PESU	A	M	NR	5.32	33.28	Pd_pos	Unk	No	14.8	0P	GA2066	Recap	2021	-1.08	0.16875
175	NA	Black Diamond Tunnel	2/22/2022	Cave	Late	NA	NA	NA	NA	34.885789	-83.291323	3862772.345		PESU	A	F	NR	6.54	36	WNS	WNS	No	11.9	1	GA0747	Recap	2022	-1.33	0.168996188
102	358	Scuffle Creek Culvert	3/17/2022	Culvert	Late	2	88.0872	1.524	1.8288	32.630035	-83.383176	3612781.208	HC	PESU	A	M	NR	5.03	33	Pd_pos	Pd_pos	No	16.2	0P	GA2242	Recap	2022	-1.03	0.169966997
178	NA	Black Diamond Tunnel	2/22/2022	Cave	Late	NA	NA	NA	NA	34.885789	-83.291323	3862772.345		PESU	A	M	NR	4.82	33	WNS	WNS	No	NA	0	GA2134	Recap	2022	-0.99	0.170395869
48	127	Buck Creek Culvert	2/23/2021	Culvert	Late	3	153.6192	2.7432	2.4384	33.69182728	-85.09502982	3735520.332	SW	PESU	A	M	S/TD	4.56	33.13	Pd_pos		No	9.3	0P	GA0924	Recap	2021	-0.94	0.170909091
116	385	Harris Little Creek Culvert	3/21/2022	Culvert	Late	2	117.6528	2.1336	2.1336	32.74272	-85.01847	3629914.937	SW	PESU	A	M	NR	4.69	32.5	Pd_pos	Pd_pos	No	14.8	0	GA2194	Recap	2022	-0.98	0.172839506
154	NA	Osborn Cave	2/22/2021	Cave	Late	NA	NA	NA	NA	34.2093	-85.21507	3793403.816		PESU	A	M	NR	4.88	33.28	WNS	WNS	No	10.1	0	GA2044	Recap	2021	-1.03	0.17428088
89	238	Red Creek Culvert	3/1/2021	Culvert	Late	4	64.9224	2.7432	2.7432	33.08629498	-83.9924132	3664836.993	CK	PESU	A	F	NR	5.78	32.76	Pd_pos	Pd_pos	No	15.1	1	GA0519	Recap	2021	-1.22	0.174285714
103	358	Scuffle Creek Culvert	3/17/2022	Culvert	Late	2	88.0872	1.524	1.8288	32.630035	-83.383176	3612781.208	HC	PESU	A	M	NR	5.24	34	Pd_pos	Pd_pos	No	18.2	0	GA2244	Recap	2022	-1.11	0.17480315
159	NA	Black Diamond Tunnel	2/24/2021	Cave	Late	NA	NA	NA	NA	34.885789	-83.291323	3862772.345	SW	PESU	A	M	NR	5.83	34.46	WNS	WNS	No	11	1	GA2028	Recap	2021	-1.24	0.175388967
155	NA	Black Diamond Tunnel	2/24/2021	Cave	Late	NA	NA	NA	NA	34.885789	-83.291323	3862772.345	HC	PESU	A	F	NR	7.09	36.24	WNS	WNS	No	12.4	1	GA0747	Recap	2021	-1.53	0.1774942
113	385	Harris Little Creek Culvert	3/21/2022	Culvert	Late	2	117.6528	2.1336	2.1336	32.74272	-85.01847	3629914.937	HC	PESU	A	F	NR	6.02	34	Pd_pos	Pd_pos	No	15.7	0	GA2180	Recap	2022	-1.3	0.177595628
120	412	Little Hichitee Creek Culvert	3/22/2022	Culvert	Late	3	108.8136	3.048	2.4384	32.2542866	-84.7910126	3574933.588	HC	PESU	A	M	NR	4.48	33	Pd_pos		No	NA	0	GA2164	Recap	2022	-0.97	0.177981651
52	127	Buck Creek Culvert	3/18/2022	Culvert	Late	3	153.6192	2.7432	2.4384	33.69182728	-85.09502982	3735520.332	SW	PESU	A	M	NR	4.29	32.5	Pd_pos		No	11.1	0	GA0624	Recap	2022	-0.93	0.17816092
24	115	Little River Culvert	3/2/2021	Culvert	Late	3	71.0184	3.048	3.048	33.61134	-83.70878	3722352.835	HC	PESU	A	M	NR	5.34	33.8	Pd_pos	Pd_pos	No	10.9	0	GA0641	Recap	2021	-1.16	0.178461538
38	127	Buck Creek Culvert	2/23/2021	Culvert	Late	3	153.6192	2.7432	2.4384	33.69182728	-85.09502982	3735520.332	SW	PESU	A	M	S/TD	4.51	34.58	Pd_pos		No	11.7	0	GA0527	Recap	2021	-0.99	0.18
6	115	Little River Culvert	3/3/2020	Culvert	Late	3	71.0184	3.048	3.048	33.61134	-83.70878	3722352.835		PESU	A	M	NR	4.5	32	Pd_neg	Pd_neg	No	NA	0	GA0676	Recap	2020	-1	0.181818182
10	115	Little River Culvert	3/3/2020	Culvert	Late	3	71.0184	3.048	3.048	33.61134	-83.70878	3722352.835		PESU	A	M	NR	4.5	34	Pd_neg	Pd_neg	No	NA	0	GA0681	Recap	2020	-1	0.181818182
134	275	White River Cave Paired Site	3/30/2021	Culvert	Late	1	236.5248	1.2192	1.2192	33.954191	-84.9829	3764229.321	SW	PESU	A	M	NR	4.68	34.01	Pd_pos	Unk	No	16.2	0	GA2064	Recap	2021	-1.04	0.181818182
143	NA	Black Diamond Tunnel	2/27/2020	Cave	Late	NA	NA	NA	NA	34.885789	-83.291323	3862772.345		PESU	A	M	NR	4.5	33	WNS	WNS	No	NA	0P	GA0734	Recap	2020	-1	0.181818182
79	162	UGA Stadium Culvert	3/4/2022	Culvert	Late	2	312.1152	2.7432	1.8288	33.9489043	-83.37215247	3759025.02	HC	PESU	A	F	NR	5.76	33	Pd_pos	Pd_pos	No	NA	0	GA0617	Recap	2022	-1.29	0.182978723
99	238	Red Creek Culvert	3/16/2022	Culvert	Late	4	64.9224	2.7432	2.7432	33.08629498	-83.9924132	3664836.993	CK	PESU	A	M	NR	5.04	32	Pd_pos	Pd_pos	No	14.1	1	GA2738	Recap	2022	-1.13	0.183144246
91	238	Red Creek Culvert	3/1/2021	Culvert	Late	4	64.9224	2.7432	2.7432	33.08629498	-83.9924132	3664836.993	WH	PESU	A	F	NR	5.71	32.88	Pd_pos	Pd_pos	No	NA	0	GA0524	Recap	2021	-1.29	0.184285714
124	412	Little Hichitee Creek Culvert	3/22/2022	Culvert	Late	3	108.8136	3.048	2.4384	32.2542866	-84.7910126	3574933.588	SW	PESU	A	M	NR	4.64	33	Pd_pos		No	19.2	0P	GA2170	Recap	2022	-1.05	0.184534271
189	NA	Black Diamond Tunnel	2/22/2022	Cave	Late	NA	NA	NA	NA	34.885789	-83.291323	3862772.345		PESU	A	M	NR	4.45	33	WNS	WNS	No	11.6	1P	GA2397	Recap	2022	-1.01	0.184981685
94	238	Red Creek Culvert	3/1/2021	Culvert	Late	4	64.9224	2.7432	2.7432	33.08629498	-83.9924132	3664836.993	SW	PESU	A	F	NR	5.7	33.92	Pd_pos	Pd_pos	No	16.6	0	GA0649	Recap	2021	-1.3	0.185714286
187	NA	Black Diamond Tunnel	2/22/2022	Cave	Late	NA	NA	NA	NA	34.885789	-83.291323	3862772.345		PESU	A	F	NR	5.44	35	WNS	WNS	No	12.2	0P	GA2394	Recap	2022	-1.26	0.188059701
185	NA	Black Diamond Tunnel	2/22/2022	Cave	Late	NA	NA	NA	NA	34.885789	-83.291323	3862772.345		PESU	A	M	NR	4.78	33.5	WNS	WNS	No	10.3	0P	GA2389	Recap	2022	-1.11	0.188455008
57	127	Buck Creek Culvert	3/18/2022	Culvert	Late	3	153.6192	2.7432	2.4384	33.69182728	-85.09502982	3735520.332	SW	PESU	A	M	NR	4.73	33.5	Pd_pos		No	15.1	0	GA2274	Recap	2022	-1.1	0.188679245
51	127	Buck Creek Culvert	3/18/2022	Culvert	Late	3	153.6192	2.7432	2.4384	33.69182728	-85.09502982	3735520.332	HC	PESU	A	M	NR	4.72	33.5	Pd_pos		No	20.8	0	GA0623	Recap	2022	-1.1	0.189003436
107	358	Scuffle Creek Culvert	3/17/2022	Culvert	Late	2	88.0872	1.524	1.8288	32.630035	-83.383176	3612781.208	WH	PESU	A	F	NR	6.16	35.79	Pd_pos	Pd_pos	No	13.5	0	GA2258	Recap	2022	-1.44	0.189473684
101	238	Red Creek Culvert	3/16/2022	Culvert	Late	4	64.9224	2.7432	2.7432	33.08629498	-83.9924132	3664836.993	SW	PESU	A	F	NR	4.83	34	Pd_pos	Pd_pos	No	13.4	2	GA2740	Recap	2022	-1.13	0.189597315
132	275	White River Cave Paired Site	3/30/2021	Culvert	Late	1	236.5248	1.2192	1.2192	33.954191	-84.9829	3764229.321	SW	PESU	A	M	NR	4.46	34.01	Pd_pos	Unk	No	15.8	0	GA2058	Recap	2021	-1.05	0.190562613
190	NA	Black Diamond Tunnel	2/22/2022	Cave	Late	NA	NA	NA	NA	34.885789	-83.291323	3862772.345		PESU	A	M	NR	5.27	33	WNS	WNS	Yes	NA	1	GA2398	Recap	2022	-1.25	0.191717791
196	NA	White River Cave	3/1/2022	Cave	Late	NA	NA	NA	NA	34.03447	-85.01219	3773244.456		PESU	A	F	NR	6.15	33	WNS	WNS	No	11.1	0	GA2411	Recap	2022	-1.47	0.192913386
119	385	Harris Little Creek Culvert	3/21/2022	Culvert	Late	2	117.6528	2.1336	2.1336	32.74272	-85.01847	3629914.937	SW	PESU	A	M	NR	5.19	35	Pd_pos	Pd_pos	No	17.1	0	GA2452	Recap	2022	-1.25	0.194099379
26	115	Little River Culvert	3/2/2021	Culvert	Late	3	71.0184	3.048	3.048	33.61134	-83.70878	3722352.835	CK	PESU	A	M	NR	5.23	33.96	Pd_pos	Pd_pos	No	11.1	0P	GA0679	Recap	2021	-1.27	0.195384615
93	238	Red Creek Culvert	3/1/2021	Culvert	Late	4	64.9224	2.7432	2.7432	33.08629498	-83.9924132	3664836.993	CK	PESU	A	F	NR	5.23	34.23	Pd_pos	Pd_pos	No	15.7	0	GA0648	Recap	2021	-1.27	0.195384615
138	275	White River Cave Pair Site 1	3/1/2022	Culvert	Late	1	236.5248	1.2192	1.2192	33.954191	-84.9829	3764229.321	HC	PESU	A	M	NR	4.55	32	Pd_pos	Pd_pos	No	12.3	0	GA2315	Recap	2022	-1.11	0.196113074
60	127	Buck Creek Culvert	3/18/2022	Culvert	Late	3	153.6192	2.7432	2.4384	33.69182728	-85.09502982	3735520.332	HC	PESU	A	M	NR	5	33	Pd_pos		No	12.3	0	GA2609	Recap	2022	-1.23	0.197431782
92	238	Red Creek Culvert	3/1/2021	Culvert	Late	4	64.9224	2.7432	2.7432	33.08629498	-83.9924132	3664836.993	HC	PESU	A	M	NR	5.21	34.86	Pd_pos	Pd_pos	No	15.5	0	GA0525	Recap	2021	-1.29	0.198461538
97	238	Red Creek Culvert	3/16/2022	Culvert	Late	4	64.9224	2.7432	2.7432	33.08629498	-83.9924132	3664836.993	CK	PESU	A	F	NR	5.25	34	Pd_pos	Pd_pos	No	13	0	GA0648	Recap	2022	-1.3	0.198473282
64	130	Little River Paired Site	3/22/2021	Culvert	Late	3	65.8368	3.048	1.8288	33.55494	-83.45644	3715512.776	HC	PESU	A	F	NR	5.51	33.65	Pd_pos		No	15.2	1	GA2052	Recap	2021	-1.37	0.199127907
136	275	White River Cave Pair Site 1	3/1/2022	Culvert	Late	1	236.5248	1.2192	1.2192	33.954191	-84.9829	3764229.321	SW	PESU	A	F	NR	5.51	34	Pd_pos	Pd_pos	No	12.9	0P	GA2063	Recap	2022	-1.37	0.199127907
162	NA	Black Diamond Tunnel	2/24/2021	Cave	Late	NA	NA	NA	NA	34.885789	-83.291323	3862772.345	SW	PESU	A	F	NR	4.86	36.2	WNS	WNS	No	NA	0	GA2031	Recap	2021	-1.21	0.199341021
43	127	Buck Creek Culvert	2/23/2021	Culvert	Late	3	153.6192	2.7432	2.4384	33.69182728	-85.09502982	3735520.332	SW	PESU	A	M	NR	4.4	32.5	Pd_pos		No	10.2	0	GA0538	Recap	2021	-1.1	0.2
180	NA	Black Diamond Tunnel	2/22/2022	Cave	Late	NA	NA	NA	NA	34.885789	-83.291323	3862772.345		PESU	A	F	NR	5.41	33	WNS	WNS	No	10.5	0	GA2142	Recap	2022	-1.36	0.200886263
117	385	Harris Little Creek Culvert	3/21/2022	Culvert	Late	2	117.6528	2.1336	2.1336	32.74272	-85.01847	3629914.937	HC	PESU	A	F	NR	5.05	33.5	Pd_pos	Pd_pos	No	15.3	0	GA2195	Recap	2022	-1.27	0.200949367
122	412	Little Hichitee Creek Culvert	3/22/2022	Culvert	Late	3	108.8136	3.048	2.4384	32.2542866	-84.7910126	3574933.588	SW	PESU	A	M	NR	4.6	34.5	Pd_pos		No	18.4	0	GA2167	Recap	2022	-1.16	0.201388889
169	NA	White River Cave	3/9/2021	Cave	Late	NA	NA	NA	NA	34.03447	-85.01219	3773244.456		PESU	A	F	NR	5.55	34	WNS	WNS	No	13.3	0	GA0943	Recap	2021	-1.4	0.201438849
3	27	Savannah Culvert	3/15/2022	Culvert	Late	3	42.9768	1.2192	1.2192	31.869735	-81.334284	3526044.971	CK	PESU	A	M	NR	4.92	33.36	Pd_neg		No	18.2	0P	GA0567	Recap	2022	-1.25	0.202593193
74	162	UGA Stadium Culvert	2/26/2021	Culvert	Late	2	312.1152	2.7432	1.8288	33.9489043	-83.37215247	3759025.02	CK	PESU	A	M	NR	4.78	33.7	Pd_pos	Pd_pos	No	10	0	GA0539	Recap	2021	-1.22	0.203333333
131	412	Little Hichitee Creek Culvert	3/22/2022	Culvert	Late	3	108.8136	3.048	2.4384	32.2542866	-84.7910126	3574933.588	HC	PESU	A	M	NR	4.72	32	Pd_pos		No	NA	0P	GA2348	Recap	2022	-1.23	0.206722689
80	162	UGA Stadium Culvert	3/4/2022	Culvert	Late	2	312.1152	2.7432	1.8288	33.9489043	-83.37215247	3759025.02	HC	PESU	A	M	NR	4.68	33	Pd_pos	Pd_pos	No	15.3	0	GA0621	Recap	2022	-1.22	0.206779661
142	NA	White River Cave	2/25/2020	Cave	Late	NA	NA	NA	NA	34.03447	-85.01219	3773244.456		PESU	A	M	NR	4.75	33	WNS	WNS	No	NA	0	GA0729	Recap	2020	-1.25	0.208333333
77	162	UGA Stadium Culvert	2/26/2021	Culvert	Late	2	312.1152	2.7432	1.8288	33.9489043	-83.37215247	3759025.02	WH	PESU	A	M	NR	4.35	33.54	Pd_pos	Pd_pos	No	12.3	0	GA0621	Recap	2021	-1.15	0.209090909
41	127	Buck Creek Culvert	2/23/2021	Culvert	Late	3	153.6192	2.7432	2.4384	33.69182728	-85.09502982	3735520.332	SW	PESU	A	M	S/TD	4.72	34.35	Pd_pos		No	NA	0	GA0530	Recap	2021	-1.28	0.213333333
129	412	Little Hichitee Creek Culvert	3/22/2022	Culvert	Late	3	108.8136	3.048	2.4384	32.2542866	-84.7910126	3574933.588	HC	PESU	A	F	NR	6.07	35.5	Pd_pos		No	28.7	0	GA2343	Recap	2022	-1.65	0.21373057
66	162	UGA Stadium Culvert	2/21/2020	Culvert	Late	2	312.1152	2.7432	1.8288	33.9489043	-83.37215247	3759025.02		PESU	A	F	NR	5.5	33	Pd_pos	Pd_pos	No	NA	0P	GA0617	Recap	2020	-1.5	0.214285714
177	NA	Black Diamond Tunnel	2/22/2022	Cave	Late	NA	NA	NA	NA	34.885789	-83.291323	3862772.345		PESU	A	M	NR	4.53	34	WNS	WNS	No	10.5	0	GA2131	Recap	2022	-1.25	0.216262976
160	NA	Black Diamond Tunnel	2/24/2021	Cave	Late	NA	NA	NA	NA	34.885789	-83.291323	3862772.345	SW	PESU	A	F	NR	4.73	32.41	WNS	WNS	No	11.9	0	GA2029	Recap	2021	-1.31	0.216887417
53	127	Buck Creek Culvert	3/18/2022	Culvert	Late	3	153.6192	2.7432	2.4384	33.69182728	-85.09502982	3735520.332	SW	PESU	A	M	NR	4.31	32	Pd_pos		No	12.8	0P	GA0924	Recap	2022	-1.22	0.220614828
61	127	Buck Creek Culvert	3/18/2022	Culvert	Late	3	153.6192	2.7432	2.4384	33.69182728	-85.09502982	3735520.332	HC	PESU	A	M	NR	4.93	34	Pd_pos		No	11.7	0	GA2610	Recap	2022	-1.42	0.223622047
137	275	White River Cave Pair Site 1	3/1/2022	Culvert	Late	1	236.5248	1.2192	1.2192	33.954191	-84.9829	3764229.321	WH	PESU	A	F	NR	4.91	34	Pd_pos	Pd_pos	No	12.6	0	GA2065	Recap	2022	-1.42	0.224328594
95	238	Red Creek Culvert	3/16/2022	Culvert	Late	4	64.9224	2.7432	2.7432	33.08629498	-83.9924132	3664836.993	CK	PESU	A	F	NR	5.75	34	Pd_pos	Pd_pos	No	13	0	GA0522	Recap	2022	-1.68	0.226110363
86	162	UGA Stadium Culvert	3/4/2022	Culvert	Late	2	312.1152	2.7432	1.8288	33.9489043	-83.37215247	3759025.02	SW	PESU	A	F	NR	5.8	35.7	Pd_pos	Pd_pos	No	15.4	0P	GA2731	Recap	2022	-1.7	0.226666667
186	NA	Black Diamond Tunnel	2/22/2022	Cave	Late	NA	NA	NA	NA	34.885789	-83.291323	3862772.345		PESU	A	M	NR	5.77	33.5	WNS	WNS	No	10.8	0	GA2393	Recap	2022	-1.7	0.227576975
9	115	Little River Culvert	3/3/2020	Culvert	Late	3	71.0184	3.048	3.048	33.61134	-83.70878	3722352.835		PESU	A	F	NR	5	34	Pd_neg	Pd_neg	No	NA	0	GA0680	Recap	2020	-1.5	0.230769231
36	127	Buck Creek Culvert	2/24/2020	Culvert	Late	3	153.6192	2.7432	2.4384	33.69182728	-85.09502982	3735520.332		PESU	A	M	NR	5	34	Pd_pos		No	NA	0	GA0933	Recap	2020	-1.5	0.230769231
49	127	Buck Creek Culvert	2/23/2021	Culvert	Late	3	153.6192	2.7432	2.4384	33.69182728	-85.09502982	3735520.332	O: Wood	PESU	A	M	NR	5	33.83	Pd_pos		No	12.2	0	GA0935	Recap	2021	-1.5	0.230769231
70	162	UGA Stadium Culvert	2/21/2020	Culvert	Late	2	312.1152	2.7432	1.8288	33.9489043	-83.37215247	3759025.02		PESU	A	M	NR	5	32	Pd_pos	Pd_pos	No	NA	0	GA0665	Recap	2020	-1.5	0.230769231
140	NA	White River Cave	2/25/2020	Cave	Late	NA	NA	NA	NA	34.03447	-85.01219	3773244.456		PESU	A	M	NR	5	32	WNS	WNS	No	NA	0	GA0725	Recap	2020	-1.5	0.230769231
149	NA	Black Diamond Tunnel	2/27/2020	Cave	Late	NA	NA	NA	NA	34.885789	-83.291323	3862772.345		PESU	A	F	NR	5	36	WNS	WNS	No	NA	1	GA0747	Recap	2020	-1.5	0.230769231
199	NA	Sitton's Cave	3/1/2022	Cave	Late	NA	NA	NA	NA	34.85944	-85.48556	3866642.656		PESU	A	F	NR	5.91	33	WNS	WNS	No	14.8	0	GA2418	Recap	2022	-1.78	0.231469441
198	NA	White River Cave	3/1/2022	Cave	Late	NA	NA	NA	NA	34.03447	-85.01219	3773244.456		PESU	A	F	NR	5.6	34	WNS	WNS	Yes	17.3	0	GA2413	Recap	2022	-1.73	0.236016371
184	NA	Black Diamond Tunnel	2/22/2022	Cave	Late	NA	NA	NA	NA	34.885789	-83.291323	3862772.345		PESU	A	F	NR	4.53	33.5	WNS	WNS	No	14.1	0	GA2388	Recap	2022	-1.41	0.237373737
172	NA	White River Cave	3/9/2021	Cave	Late	NA	NA	NA	NA	34.03447	-85.01219	3773244.456		PESU	A	M	NR	4.74	34	WNS	WNS	No	10.8	0	GA2106	Recap	2021	-1.48	0.237942122
28	115	Little River Culvert	3/11/2022	Culvert	Late	3	71.0184	3.048	3.048	33.61134	-83.70878	3722352.835	CK	PESU	A	M	NR	4.87	34.5	Pd_pos	Pd_pos	No	10.5	0	GA0698	Recap	2022	-1.53	0.2390625
156	NA	Black Diamond Tunnel	2/24/2021	Cave	Late	NA	NA	NA	NA	34.885789	-83.291323	3862772.345	SW	PESU	A	M	NR	4.6	32.52	WNS	WNS	No	NA	1	GA0750	Recap	2021	-1.45	0.239669421
168	NA	White River Cave	3/9/2021	Cave	Late	NA	NA	NA	NA	34.03447	-85.01219	3773244.456		PESU	A	M	NR	4.66	33.5	WNS	WNS	No	10	0	GA0729	Recap	2021	-1.47	0.239804241
39	127	Buck Creek Culvert	2/23/2021	Culvert	Late	3	153.6192	2.7432	2.4384	33.69182728	-85.09502982	3735520.332	SW	PESU	A	M	NR	4.94	33.04	Pd_pos		No	10.1	0P	GA0528	Recap	2021	-1.56	0.24
161	NA	Black Diamond Tunnel	2/24/2021	Cave	Late	NA	NA	NA	NA	34.885789	-83.291323	3862772.345	SW	PESU	A	F	NR	5.15	32.69	WNS	WNS	No	NA	0	GA2030	Recap	2021	-1.64	0.241531664
58	127	Buck Creek Culvert	3/18/2022	Culvert	Late	3	153.6192	2.7432	2.4384	33.69182728	-85.09502982	3735520.332	HC	PESU	A	M	NR	4.56	31	Pd_pos		No	11.7	0	GA2275	Recap	2022	-1.46	0.242524917
188	NA	Black Diamond Tunnel	2/22/2022	Cave	Late	NA	NA	NA	NA	34.885789	-83.291323	3862772.345		PESU	A	M	NR	4.56	33	WNS	WNS	No	11.3	0P	GA2395	Recap	2022	-1.46	0.242524917
126	412	Little Hichitee Creek Culvert	3/22/2022	Culvert	Late	3	108.8136	3.048	2.4384	32.2542866	-84.7910126	3574933.588	SW	PESU	A	F	NR	5.3	34	Pd_pos		No	19.2	0	GA2172	Recap	2022	-1.7	0.242857143
44	127	Buck Creek Culvert	2/23/2021	Culvert	Late	3	153.6192	2.7432	2.4384	33.69182728	-85.09502982	3735520.332	SW	PESU	A	M	S/TD	4.54	32.29	Pd_pos		No	11.1	0	GA0623	Recap	2021	-1.46	0.243333333
25	115	Little River Culvert	3/2/2021	Culvert	Late	3	71.0184	3.048	3.048	33.61134	-83.70878	3722352.835	HC	PESU	A	M	NR	4.9	33.68	Pd_pos	Pd_pos	No	11.9	0	GA0673	Recap	2021	-1.6	0.246153846
192	NA	White River Cave	3/1/2022	Cave	Late	NA	NA	NA	NA	34.03447	-85.01219	3773244.456		PESU	A	M	NR	4.32	31	WNS	WNS	Yes	9.6	1	GA2354	Recap	2022	-1.42	0.24738676
7	115	Little River Culvert	3/3/2020	Culvert	Late	3	71.0184	3.048	3.048	33.61134	-83.70878	3722352.835		PESU	A	M	NR	4.5	32	Pd_neg	Pd_neg	No	NA	0P	GA0677	Recap	2020	-1.5	0.25
31	127	Buck Creek Culvert	2/24/2020	Culvert	Late	3	153.6192	2.7432	2.4384	33.69182728	-85.09502982	3735520.332		PESU	A	M	NR	4.5	33	Pd_pos		No	NA	0	GA0924	Recap	2020	-1.5	0.25
33	127	Buck Creek Culvert	2/24/2020	Culvert	Late	3	153.6192	2.7432	2.4384	33.69182728	-85.09502982	3735520.332		PESU	A	M	NR	4.5	34	Pd_pos		No	NA	0	GA0926	Recap	2020	-1.5	0.25
72	162	UGA Stadium Culvert	2/21/2020	Culvert	Late	2	312.1152	2.7432	1.8288	33.9489043	-83.37215247	3759025.02		PESU	A	F	NR	4.5	32	Pd_pos	Pd_pos	No	NA	0	GA0670	Recap	2020	-1.5	0.25
73	162	UGA Stadium Culvert	2/21/2020	Culvert	Late	2	312.1152	2.7432	1.8288	33.9489043	-83.37215247	3759025.02		PESU	A	M	NR	4.5	34	Pd_pos	Pd_pos	No	NA	0	GA0672	Recap	2020	-1.5	0.25
87	162	UGA Stadium Culvert	3/4/2022	Culvert	Late	2	312.1152	2.7432	1.8288	33.9489043	-83.37215247	3759025.02	O: Hole in ceiling	PESU	A	M	NR	4.89	35.1	Pd_pos	Pd_pos	No	NA	0	GA2733	Recap	2022	-1.63	0.25
130	412	Little Hichitee Creek Culvert	3/22/2022	Culvert	Late	3	108.8136	3.048	2.4384	32.2542866	-84.7910126	3574933.588	HC	PESU	A	F	NR	5.91	35	Pd_pos		No	NA	0	GA2346	Recap	2022	-1.97	0.25
150	NA	Black Diamond Tunnel	2/27/2020	Cave	Late	NA	NA	NA	NA	34.885789	-83.291323	3862772.345		PESU	A	M	NR	4.5	33	WNS	WNS	No	NA	0P	GA0749	Recap	2020	-1.5	0.25
183	NA	Black Diamond Tunnel	2/22/2022	Cave	Late	NA	NA	NA	NA	34.885789	-83.291323	3862772.345		PESU	A	M	NR	4.16	31	WNS	WNS	No	11.7	0P	GA2382	Recap	2022	-1.39	0.25045045
85	162	UGA Stadium Culvert	3/4/2022	Culvert	Late	2	312.1152	2.7432	1.8288	33.9489043	-83.37215247	3759025.02	O: Pipe in ceiling	PESU	A	M	NR	4.66	33.5	Pd_pos	Pd_pos	No	14.2	0	GA2730	Recap	2022	-1.58	0.253205128
191	NA	Black Diamond Tunnel	2/22/2022	Cave	Late	NA	NA	NA	NA	34.885789	-83.291323	3862772.345		PESU	A	M	NR	4.42	34	WNS	WNS	No	11.8	0	GA2399	Recap	2022	-1.5	0.253378378
63	127	Buck Creek Culvert	3/18/2022	Culvert	Late	3	153.6192	2.7432	2.4384	33.69182728	-85.09502982	3735520.332	SW	PESU	A	F	NR	4.17	33	Pd_pos		No	10.8	0	GA2613	Recap	2022	-1.42	0.254025045
75	162	UGA Stadium Culvert	2/26/2021	Culvert	Late	2	312.1152	2.7432	1.8288	33.9489043	-83.37215247	3759025.02	O: Hole in ceiling	PESU	A	M	NR	4.1	33.96	Pd_pos	Pd_pos	No	12.5	0	GA0543	Recap	2021	-1.4	0.254545455
182	NA	Black Diamond Tunnel	2/22/2022	Cave	Late	NA	NA	NA	NA	34.885789	-83.291323	3862772.345		PESU	A	F	NR	5.17	33	WNS	WNS	No	12.1	0	GA2380	Recap	2022	-1.77	0.255043228
50	127	Buck Creek Culvert	3/18/2022	Culvert	Late	3	153.6192	2.7432	2.4384	33.69182728	-85.09502982	3735520.332	SW	PESU	A	M	NR	4.44	34	Pd_pos		No	12.8	0	GA0527	Recap	2022	-1.53	0.256281407
23	115	Little River Culvert	3/2/2021	Culvert	Late	3	71.0184	3.048	3.048	33.61134	-83.70878	3722352.835	SW	PESU	A	F	NR	5.9	32.53	Pd_pos	Pd_pos	No	11.6	0	GA0639	Recap	2021	-2.1	0.2625
84	162	UGA Stadium Culvert	3/4/2022	Culvert	Late	2	312.1152	2.7432	1.8288	33.9489043	-83.37215247	3759025.02	O: Hole in ceiling	PESU	A	M	NR	5.04	33.5	Pd_pos	Pd_pos	No	15.1	0	GA2716	Recap	2022	-1.81	0.264233577
170	NA	White River Cave	3/9/2021	Cave	Late	NA	NA	NA	NA	34.03447	-85.01219	3773244.456		PESU	A	F	NR	4.92	34	WNS	WNS	No	11.3	0	GA2049	Recap	2021	-1.79	0.266766021
164	NA	Black Diamond Tunnel	2/24/2021	Cave	Late	NA	NA	NA	NA	34.885789	-83.291323	3862772.345	SW	PESU	A	M	NR	5.13	33.44	WNS	WNS	No	NA	0	GA2034	Recap	2021	-1.87	0.267142857
197	NA	White River Cave	3/1/2022	Cave	Late	NA	NA	NA	NA	34.03447	-85.01219	3773244.456		PESU	A	F	NR	5.45	35	WNS	WNS	No	11.3	0	GA2412	Recap	2022	-2.03	0.271390374
179	NA	Black Diamond Tunnel	2/22/2022	Cave	Late	NA	NA	NA	NA	34.885789	-83.291323	3862772.345		PESU	A	M	NR	5.15	35	WNS	WNS	No	10.7	1	GA2136	Recap	2022	-1.93	0.27259887
147	NA	Black Diamond Tunnel	2/27/2020	Cave	Late	NA	NA	NA	NA	34.885789	-83.291323	3862772.345		PESU	A	M	NR	4	33	WNS	WNS	No	NA	0	GA0740	Recap	2020	-1.5	0.272727273
194	NA	White River Cave	3/1/2022	Cave	Late	NA	NA	NA	NA	34.03447	-85.01219	3773244.456		PESU	A	F	NR	4.71	33	WNS	WNS	No	10.9	1	GA2406	Recap	2022	-1.79	0.275384615
176	NA	Black Diamond Tunnel	2/22/2022	Cave	Late	NA	NA	NA	NA	34.885789	-83.291323	3862772.345		PESU	A	M	NR	4.7	36	WNS	WNS	No	NA	0	GA0950	Recap	2022	-1.79	0.275808937
127	412	Little Hichitee Creek Culvert	3/22/2022	Culvert	Late	3	108.8136	3.048	2.4384	32.2542866	-84.7910126	3574933.588	HC	PESU	A	M	NR	4.44	33	Pd_pos		No	NA	0	GA2175	Recap	2022	-1.7	0.276872964
76	162	UGA Stadium Culvert	2/26/2021	Culvert	Late	2	312.1152	2.7432	1.8288	33.9489043	-83.37215247	3759025.02	SW	PESU	A	F	NR	4.7	33.77	Pd_pos	Pd_pos	No	13.3	0	GA0617	Recap	2021	-1.8	0.276923077
128	412	Little Hichitee Creek Culvert	3/22/2022	Culvert	Late	3	108.8136	3.048	2.4384	32.2542866	-84.7910126	3574933.588	SW	PESU	A	F	NR	4.39	33	Pd_pos		No	17.2	0	GA2176	Recap	2022	-1.75	0.285016287
35	127	Buck Creek Culvert	2/24/2020	Culvert	Late	3	153.6192	2.7432	2.4384	33.69182728	-85.09502982	3735520.332		PESU	A	F	NR	5	35	Pd_pos		No	NA	0P	GA0931	Recap	2020	-2	0.285714286
141	NA	White River Cave	2/25/2020	Cave	Late	NA	NA	NA	NA	34.03447	-85.01219	3773244.456		PESU	A	F	NR	5	34	WNS	WNS	No	NA	0	GA0726	Recap	2020	-2	0.285714286
1	27	Savannah Culvert	3/4/2021	Culvert	Late	3	42.9768	1.2192	1.2192	31.869735	-81.334284	3526044.971	WH	PESU	A	F	NR	4.99	33.99	Pd_neg		No	12	0	GA0564	Recap	2021	-2.01	0.287142857
123	412	Little Hichitee Creek Culvert	3/22/2022	Culvert	Late	3	108.8136	3.048	2.4384	32.2542866	-84.7910126	3574933.588	HC	PESU	A	F	NR	4.75	34.63	Pd_pos		No	17.9	0	GA2168	Recap	2022	-1.92	0.287856072
193	NA	White River Cave	3/1/2022	Cave	Late	NA	NA	NA	NA	34.03447	-85.01219	3773244.456		PESU	A	F	NR	5.17	32	WNS	WNS	No	11.1	0	GA2405	Recap	2022	-2.12	0.290809328
2	27	Savannah Culvert	3/4/2021	Culvert	Late	3	42.9768	1.2192	1.2192	31.869735	-81.334284	3526044.971	WH	PESU	A	M	NR	4.95	33.54	Pd_neg		No	13.7	0	GA0567	Recap	2021	-2.05	0.292857143
90	238	Red Creek Culvert	3/1/2021	Culvert	Late	4	64.9224	2.7432	2.7432	33.08629498	-83.9924132	3664836.993	SW	PESU	A	F	NR	5.29	33.69	Pd_pos	Pd_pos	No	17.6	0	GA0522	Recap	2021	-2.21	0.294666667
166	NA	Black Diamond Tunnel	2/24/2021	Cave	Late	NA	NA	NA	NA	34.885789	-83.291323	3862772.345	SW	PESU	A	F	NR	5.82	35.96	WNS	WNS	No	11	0	GA2039	Recap	2021	-2.53	0.302994012
88	162	UGA Stadium Culvert	3/4/2022	Culvert	Late	2	312.1152	2.7432	1.8288	33.9489043	-83.37215247	3759025.02	O: Hole in ceiling	PESU	A	M	NR	5.01	33.5	Pd_pos	Pd_pos	No	13.5	0	GA2735	Recap	2022	-2.2	0.305131761
163	NA	Black Diamond Tunnel	2/24/2021	Cave	Late	NA	NA	NA	NA	34.885789	-83.291323	3862772.345	SW	PESU	A	F	NR	5.44	34.6	WNS	WNS	No	NA	1	GA2033	Recap	2021	-2.41	0.307006369
71	162	UGA Stadium Culvert	2/21/2020	Culvert	Late	2	312.1152	2.7432	1.8288	33.9489043	-83.37215247	3759025.02		PESU	A	M	NR	4.5	33	Pd_pos	Pd_pos	No	NA	0	GA0667	Recap	2020	-2	0.307692308
139	NA	White River Cave	2/25/2020	Cave	Late	NA	NA	NA	NA	34.03447	-85.01219	3773244.456		PESU	A	M	NR	4.5	32	WNS	WNS	No	NA	0	GA0716	Recap	2020	-2	0.307692308
118	385	Harris Little Creek Culvert	3/21/2022	Culvert	Late	2	117.6528	2.1336	2.1336	32.74272	-85.01847	3629914.937	SW	PESU	A	F	NR	4.44	33	Pd_pos	Pd_pos	No	14.1	0	GA2349	Recap	2022	-2.07	0.31797235
167	NA	Black Diamond Tunnel	2/24/2021	Cave	Late	NA	NA	NA	NA	34.885789	-83.291323	3862772.345	SW	PESU	A	M	NR	4.44	34.14	WNS	WNS	No	12	0	GA2040	Recap	2021	-2.07	0.31797235
181	NA	Black Diamond Tunnel	2/22/2022	Cave	Late	NA	NA	NA	NA	34.885789	-83.291323	3862772.345		PESU	A	M	NR	4.86	34	WNS	WNS	Yes	11.5	1	GA2379	Recap	2022	-2.27	0.318373072
165	NA	Black Diamond Tunnel	2/24/2021	Cave	Late	NA	NA	NA	NA	34.885789	-83.291323	3862772.345	SW	PESU	A	M	NR	4.58	32.98	WNS	WNS	No	11.4	0	GA2035	Recap	2021	-2.14	0.318452381
83	162	UGA Stadium Culvert	3/4/2022	Culvert	Late	2	312.1152	2.7432	1.8288	33.9489043	-83.37215247	3759025.02	O: Hole in ceiling	PESU	A	M	NR	5.09	35	Pd_pos	Pd_pos	No	14.2	0	GA2279	Recap	2022	-2.46	0.325827815
82	162	UGA Stadium Culvert	3/4/2022	Culvert	Late	2	312.1152	2.7432	1.8288	33.9489043	-83.37215247	3759025.02	O: Hole in ceiling	PESU	A	M	NR	3.81	33	Pd_pos	Pd_pos	No	13.1	0P	GA2276	Recap	2022	-1.86	0.328042328
22	97	Augusta Pair Site 2	3/11/2022	Culvert	Late	2	63.3984	2.4384	2.4384	33.490958	-82.267973	3706435.311	SW	PESU	A	M	NR	4.8	33.1	Pd_pos		No	14.6	0P	GA0581	Recap	2022	-2.38	0.331476323
173	NA	White River Cave	3/9/2021	Cave	Late	NA	NA	NA	NA	34.03447	-85.01219	3773244.456		PESU	A	F	NR	5.32	34	WNS	WNS	No	11.5	0	GA2107	Recap	2021	-2.65	0.332496863
30	127	Buck Creek Culvert	2/24/2020	Culvert	Late	3	153.6192	2.7432	2.4384	33.69182728	-85.09502982	3735520.332		PESU	A	M	NR	4	32.5	Pd_pos		No	NA	0P	GA0923	Recap	2020	-2	0.333333333
67	162	UGA Stadium Culvert	2/21/2020	Culvert	Late	2	312.1152	2.7432	1.8288	33.9489043	-83.37215247	3759025.02		PESU	A	M	NR	4	32	Pd_pos	Pd_pos	No	NA	0	GA0621	Recap	2020	-2	0.333333333
144	NA	Black Diamond Tunnel	2/27/2020	Cave	Late	NA	NA	NA	NA	34.885789	-83.291323	3862772.345		PESU	A	M	NR	4	34	WNS	WNS	No	NA	0	GA0735	Recap	2020	-2	0.333333333
152	NA	Sitton's Cave	3/11/2020	Cave	Late	NA	NA	NA	NA	34.85944	-85.48556	3866642.656		PESU	A	F	NR	5	36	WNS	WNS	No	NA	0	GA0711	Recap	2020	-2.5	0.333333333
153	NA	Sitton's Cave	3/11/2020	Cave	Late	NA	NA	NA	NA	34.85944	-85.48556	3866642.656		PESU	A	M	NR	5	34	WNS	WNS	No	NA	0	GA0712	Recap	2020	-2.5	0.333333333
195	NA	White River Cave	3/1/2022	Cave	Late	NA	NA	NA	NA	34.03447	-85.01219	3773244.456		PESU	A	M	NR	4.72	33	WNS	WNS	Yes	8.8	1	GA2407	Recap	2022	-2.43	0.33986014
81	162	UGA Stadium Culvert	3/4/2022	Culvert	Late	2	312.1152	2.7432	1.8288	33.9489043	-83.37215247	3759025.02	O: Drop Inlet	PESU	A	M	NR	4.38	32.5	Pd_pos	Pd_pos	No	14.4	0	GA0671	Recap	2022	-2.28	0.342342342
148	NA	Black Diamond Tunnel	2/27/2020	Cave	Late	NA	NA	NA	NA	34.885789	-83.291323	3862772.345		PESU	A	F	NR	4.5	33	WNS	WNS	No	NA	0	GA0745	Recap	2020	-2.5	0.357142857
68	162	UGA Stadium Culvert	2/21/2020	Culvert	Late	2	312.1152	2.7432	1.8288	33.9489043	-83.37215247	3759025.02		PESU	A	M	NR	4	36	Pd_pos	Pd_pos	No	NA	0	GA0656	Recap	2020	-2.5	0.384615385
157	NA	Black Diamond Tunnel	2/24/2021	Cave	Late	NA	NA	NA	NA	34.885789	-83.291323	3862772.345	SW	PESU	A	M	NR	4.62	36.78	WNS	WNS	No	12.4	0	GA0950	Recap	2021	-3.07	0.399219766
200	NA	Sitton's Cave	3/1/2022	Cave	Late	NA	NA	NA	NA	34.85944	-85.48556	3866642.656		PESU	A	F	NR	4.55	34.4	WNS	WNS	No	13	0	GA2425	Recap	2022	-3.07	0.402887139
158	NA	Black Diamond Tunnel	2/24/2021	Cave	Late	NA	NA	NA	NA	34.885789	-83.291323	3862772.345	SW	PESU	A	M	NR	4.87	32.76	WNS	WNS	No	12.2	0	GA2004	Recap	2021	-3.59	0.424349882
69	162	UGA Stadium Culvert	2/21/2020	Culvert	Late	2	312.1152	2.7432	1.8288	33.9489043	-83.37215247	3759025.02		PESU	A	M	NR	4	34	Pd_pos	Pd_pos	No	NA	0	GA0664	Recap	2020	-3	0.428571429
32	127	Buck Creek Culvert	2/24/2020	Culvert	Late	3	153.6192	2.7432	2.4384	33.69182728	-85.09502982	3735520.332		PESU	A	M	NR	6	32	Pd_pos		No	NA	0	GA0925	Recap	2020	0	NA
104	358	Scuffle Creek Culvert	3/17/2022	Culvert	Late	2	88.0872	1.524	1.8288	32.630035	-83.383176	3612781.208	HC	PESU	A	M	NR	5.27	31	Pd_pos	Pd_pos	No	18.6	0P	GA2248	Recap	2022	0.13	NA
